# Supplementary material for: HoBi‐Like Pestivirus Is the Most Frequently Detected Pestivirus in Cattle Across Different Regions of Brazil
Source: Transbound Emerg Dis. 2026 Jul 6;2026:9404775. doi: 10.1155/tbed/9404775 (PMC13334881; doi:10.1155/tbed/9404775)
Supplement: Supplementary file 1 — Supporting Information 1 Table S1: Pestivirus screening results obtained from cattle sampled in Brazilian states between 2019 and 2021. Abbreviations: AC, Acre; AM, Amazonas; PR, Paraná; RO, Rondônia; RR, Roraima. Sex: F, female; M, male. Result: RT‐PCR detection of pestiviruses. [file TBED-2026-9404775-s002.xlsx]

## Sheet: 2019_RO_AC
State	Municipality	Age (months)	Sex	Sample ID	Results	Pestivirus species
RO	Cacoal	18	F	SG20031275	NEGATIVE
RO	Cacoal	15	F	SG20031276	NEGATIVE
RO	Cacoal	18	F	SG20031277	NEGATIVE
RO	Cacoal	18	F	SG20031278	NEGATIVE
RO	Cacoal	15	F	SG20031279	NEGATIVE
RO	Ji-Paraná	12	F	SG20037968	NEGATIVE
RO	Ji-Paraná	18	F	SG20037969	NEGATIVE
RO	Ji-Paraná	22	F	SG20037970	NEGATIVE
RO	Ji-Paraná	18	F	SG20037971	NEGATIVE
RO	Alta Floresta D'Oeste	10	F	SG20033584	NEGATIVE
RO	Alta Floresta D'Oeste	6	F	SG20033585	NEGATIVE
RO	Alta Floresta D'Oeste	8	F	SG20033586	NEGATIVE
RO	Ouro Preto do Oeste	13	F	SG20034897	NEGATIVE
RO	Ouro Preto do Oeste	13	F	SG20034898	NEGATIVE
RO	Ouro Preto do Oeste	13	F	SG20034899	NEGATIVE
RO	Ouro Preto do Oeste	12	F	SG20034900	NEGATIVE
RO	Ouro Preto do Oeste	17	F	SG20034901	NEGATIVE
RO	Ouro Preto do Oeste	13	F	SG20034902	NEGATIVE
RO	Ouro Preto do Oeste	18	F	SG20034903	NEGATIVE
RO	Ouro Preto do Oeste	13	F	SG20034904	NEGATIVE
RO	Governador Jorge Teixeira	13	F	SG20032966	NEGATIVE
RO	Governador Jorge Teixeira	13	M	SG20032967	NEGATIVE
RO	Governador Jorge Teixeira	13	M	SG20032968	NEGATIVE
RO	Governador Jorge Teixeira	13	M	SG20032969	NEGATIVE
RO	Governador Jorge Teixeira	8	F	SG20032970	NEGATIVE
RO	Governador Jorge Teixeira	14	F	SG20032971	NEGATIVE
RO	Governador Jorge Teixeira	15	F	SG20032972	NEGATIVE
RO	Governador Jorge Teixeira	7	F	SG20032973	NEGATIVE
RO	Governador Jorge Teixeira	9	F	SG20032974	NEGATIVE
RO	Governador Jorge Teixeira	7	F	SG20032975	NEGATIVE
RO	Governador Jorge Teixeira	7	F	SG20032976	NEGATIVE
RO	Buritis	20	F	SG20040244	NEGATIVE
RO	Buritis	20	F	SG20040245	NEGATIVE
RO	Buritis	21	F	SG20040246	NEGATIVE
RO	Buritis	20	F	SG20040247	NEGATIVE
RO	Buritis	20	F	SG20040248	NEGATIVE
RO	Buritis	21	F	SG20040249	NEGATIVE
RO	Buritis	20	F	SG20040250	NEGATIVE
RO	Buritis	20	F	SG20040251	NEGATIVE
RO	Buritis	20	F	SG20040252	NEGATIVE
RO	Buritis	20	F	SG20040253	NEGATIVE
RO	Buritis	20	F	SG20040254	NEGATIVE
RO	Nova Mamoré	14	F	SG20037695	NEGATIVE
RO	Nova Mamoré	12	F	SG20037696	NEGATIVE
RO	Nova Mamoré	15	F	SG20037697	NEGATIVE
RO	Nova Mamoré	16	F	SG20037698	NEGATIVE
RO	Nova Mamoré	18	F	SG20037699	NEGATIVE
RO	Nova Mamoré	6	F	SG20037700	NEGATIVE
RO	Nova Mamoré	7	F	SG20037701	NEGATIVE
RO	Nova Mamoré	6	M	SG20037702	NEGATIVE
RO	Nova Mamoré	6	F	SG20037703	NEGATIVE
RO	Nova Mamoré	6	F	SG20037704	NEGATIVE
RO	Nova Mamoré	7	F	SG20037705	NEGATIVE
RO	Nova Mamoré	7	F	SG20037706	NEGATIVE
RO	Nova Mamoré	7	F	SG20037707	NEGATIVE
RO	Nova Mamoré	6	F	SG20037708	NEGATIVE
RO	Cacoal	7	F	SG20032319	NEGATIVE
RO	Cacoal	10	F	SG20032320	NEGATIVE
RO	Cacoal	9	F	SG20032321	NEGATIVE
RO	Cacoal	6	F	SG20032322	NEGATIVE
RO	Cacoal	14	M	SG20032323	NEGATIVE
RO	Cacoal	11	F	SG20032324	NEGATIVE
RO	Cacoal	8	F	SG20032325	NEGATIVE
RO	Cacoal	12	F	SG20032326	NEGATIVE
RO	Cacoal	11	F	SG20032327	NEGATIVE
RO	Cacoal	12	F	SG20032328	NEGATIVE
RO	Cacoal	15	F	SG20032329	NEGATIVE
RO	Cacoal	20	F	SG20032330	NEGATIVE
RO	Cacoal	20	F	SG20032331	NEGATIVE
RO	Cacoal	19	F	SG20032332	NEGATIVE
RO	Cacoal	24	M	SG20032333	NEGATIVE
RO	Machadinho D'Oeste	22	M	SG20037382	NEGATIVE
RO	Machadinho D'Oeste	22	M	SG20037383	NEGATIVE
RO	Machadinho D'Oeste	22	F	SG20037384	NEGATIVE
RO	Machadinho D'Oeste	20	F	SG20037385	NEGATIVE
RO	Machadinho D'Oeste	20	F	SG20037386	NEGATIVE
RO	Machadinho D'Oeste	18	F	SG20037387	NEGATIVE
RO	Machadinho D'Oeste	13	F	SG20037388	NEGATIVE
RO	Machadinho D'Oeste	18	F	SG20037389	NEGATIVE
RO	Machadinho D'Oeste	18	F	SG20037390	NEGATIVE
RO	Machadinho D'Oeste	18	F	SG20037391	NEGATIVE
RO	Jaru	18	F	SG20034340	NEGATIVE
AC	Rio Branco	20	F	SG20019544	NEGATIVE
AC	Rio Branco	18	F	SG20019545	NEGATIVE
AC	Rio Branco	18	F	SG20019546	NEGATIVE
AC	Rio Branco	12	F	SG20019547	NEGATIVE
AC	Rio Branco	12	F	SG20019548	NEGATIVE
AC	Rio Branco	12	F	SG20019549	NEGATIVE
RO	Porto Velho	13	F	SG20032654	NEGATIVE
RO	Porto Velho	13	F	SG20032655	NEGATIVE
RO	Porto Velho	13	F	SG20032656	NEGATIVE
RO	Porto Velho	13	F	SG20032657	NEGATIVE
RO	Porto Velho	14	F	SG20032658	NEGATIVE
RO	Porto Velho	13	F	SG20032659	NEGATIVE
RO	Porto Velho	15	F	SG20032660	NEGATIVE
RO	Porto Velho	13	F	SG20032661	NEGATIVE
RO	Theobroma	8	F	SG20032639	NEGATIVE
RO	Theobroma	12	F	SG20032640	NEGATIVE
RO	Theobroma	20	M	SG20032641	NEGATIVE
RO	Urupá	24	F	SG20034114	NEGATIVE
RO	Urupá	20	F	SG20034115	NEGATIVE
RO	Urupá	24	F	SG20034116	NEGATIVE
RO	Urupá	24	F	SG20034117	NEGATIVE
RO	Urupá	24	F	SG20034118	NEGATIVE
RO	Urupá	24	F	SG20034119	NEGATIVE
RO	Urupá	24	F	SG20034120	NEGATIVE
RO	Urupá	20	F	SG20034121	NEGATIVE
RO	Urupá	24	F	SG20034122	NEGATIVE
RO	Urupá	18	F	SG20034123	NEGATIVE
RO	Monte Negro	6	M	SG20033273	NEGATIVE
RO	Monte Negro	7	M	SG20033274	NEGATIVE
RO	Monte Negro	7	M	SG20033275	NEGATIVE
RO	Monte Negro	7	F	SG20033276	NEGATIVE
RO	Monte Negro	8	F	SG20033277	NEGATIVE
RO	Monte Negro	6	F	SG20033278	NEGATIVE
RO	Monte Negro	7	F	SG20033279	NEGATIVE
RO	Monte Negro	6	F	SG20033280	NEGATIVE
RO	Monte Negro	8	F	SG20033281	NEGATIVE
RO	Monte Negro	9	F	SG20033282	NEGATIVE
RO	Monte Negro	8	F	SG20033283	NEGATIVE
RO	Monte Negro	20	F	SG20033284	NEGATIVE
RO	Nova Brasilândia D'Oeste	7	F	SG20033302	NEGATIVE
RO	Nova Brasilândia D'Oeste	10	F	SG20033303	NEGATIVE
RO	Nova Brasilândia D'Oeste	7	F	SG20033304	NEGATIVE
RO	Nova Brasilândia D'Oeste	7	F	SG20033305	NEGATIVE
RO	Nova Brasilândia D'Oeste	6	F	SG20033306	NEGATIVE
RO	Nova Brasilândia D'Oeste	7	F	SG20033307	NEGATIVE
RO	Nova Brasilândia D'Oeste	14	F	SG20033308	NEGATIVE
RO	Nova Brasilândia D'Oeste	8	F	SG20033309	NEGATIVE
RO	Nova Brasilândia D'Oeste	6	F	SG20033310	NEGATIVE
RO	Nova Brasilândia D'Oeste	12	F	SG20033311	NEGATIVE
RO	Corumbiara	13	F	SG20032647	NEGATIVE
RO	Corumbiara	10	F	SG20032648	NEGATIVE
RO	Corumbiara	13	F	SG20032649	NEGATIVE
RO	Corumbiara	13	F	SG20032650	NEGATIVE
RO	Corumbiara	14	F	SG20032651	NEGATIVE
RO	Corumbiara	14	F	SG20032652	NEGATIVE
RO	Corumbiara	14	M	SG20032653	NEGATIVE
RO	Campo Novo de Rondônia	14	F	SG20038783	NEGATIVE
RO	Campo Novo de Rondônia	20	F	SG20038784	NEGATIVE
RO	Campo Novo de Rondônia	13	F	SG20038785	NEGATIVE
RO	Campo Novo de Rondônia	18	F	SG20038786	NEGATIVE
RO	Campo Novo de Rondônia	12	F	SG20038787	NEGATIVE
RO	Campo Novo de Rondônia	13	F	SG20038788	NEGATIVE
RO	Campo Novo de Rondônia	15	F	SG20038789	NEGATIVE
RO	Campo Novo de Rondônia	19	F	SG20038790	NEGATIVE
RO	Campo Novo de Rondônia	14	F	SG20038791	NEGATIVE
RO	Chupinguaia	15	F	SG20032334	NEGATIVE
RO	Chupinguaia	12	M	SG20032335	NEGATIVE
RO	Chupinguaia	14	M	SG20032336	NEGATIVE
RO	Chupinguaia	8	M	SG20032337	NEGATIVE
RO	Chupinguaia	7	F	SG20032338	NEGATIVE
RO	Pimenta Bueno	18	F	SG20033077	NEGATIVE
RO	Pimenta Bueno	7	F	SG20033078	NEGATIVE
RO	Pimenta Bueno	12	F	SG20033079	NEGATIVE
RO	Pimenta Bueno	7	F	SG20033080	NEGATIVE
RO	Pimenta Bueno	7	F	SG20033081	NEGATIVE
RO	Ouro Preto do Oeste	14	F	SG20040868	NEGATIVE
RO	Ouro Preto do Oeste	13	F	SG20040869	NEGATIVE
RO	Ouro Preto do Oeste	13	F	SG20040870	NEGATIVE
RO	Ouro Preto do Oeste	13	F	SG20040871	NEGATIVE
RO	Ouro Preto do Oeste	12	F	SG20040872	NEGATIVE
RO	Ouro Preto do Oeste	15	F	SG20040873	NEGATIVE
RO	Ouro Preto do Oeste	18	F	SG20040874	NEGATIVE
RO	Ouro Preto do Oeste	10	F	SG20040875	NEGATIVE
RO	Ouro Preto do Oeste	14	F	SG20040876	NEGATIVE
RO	Ouro Preto do Oeste	14	F	SG20040877	NEGATIVE
RO	Ouro Preto do Oeste	13	F	SG20040878	NEGATIVE
RO	Ouro Preto do Oeste	18	F	SG20040879	NEGATIVE
AC	Rio Branco	12	F	SG20019631	NEGATIVE
AC	Rio Branco	10	F	SG20019632	NEGATIVE
AC	Rio Branco	10	F	SG20019633	NEGATIVE
AC	Rio Branco	22	F	SG20019634	NEGATIVE
AC	Rio Branco	8	F	SG20019635	NEGATIVE
AC	Rio Branco	8	F	SG20019636	NEGATIVE
AC	Rio Branco	10	F	SG20019637	NEGATIVE
AC	Rio Branco	10	M	SG20019638	NEGATIVE
AC	Rio Branco	8	F	SG20019639	NEGATIVE
AC	Rio Branco	10	F	SG20019640	NEGATIVE
AC	Rio Branco	10	F	SG20019641	NEGATIVE
AC	Rio Branco	8	F	SG20019642	NEGATIVE
AC	Rio Branco	18	F	SG20019643	NEGATIVE
AC	Rio Branco	8	F	SG20019644	NEGATIVE
AC	Rio Branco	8	F	SG20019645	NEGATIVE
AC	Rio Branco	8	F	SG20019646	NEGATIVE
AC	Rio Branco	8	F	SG20019647	NEGATIVE
AC	Rio Branco	10	F	SG20019648	NEGATIVE
AC	Rio Branco	9	M	SG20019649	NEGATIVE
AC	Rio Branco	12	F	SG20019650	NEGATIVE
AC	Rio Branco	11	F	SG20019651	NEGATIVE
AC	Rio Branco	12	F	SG20019652	NEGATIVE
AC	Rio Branco	10	F	SG20019653	NEGATIVE
AC	Rio Branco	8	F	SG20019654	NEGATIVE
AC	Rio Branco	8	F	SG20019655	NEGATIVE
AC	Rio Branco	8	F	SG20019656	NEGATIVE
AC	Rio Branco	8	F	SG20019657	NEGATIVE
AC	Rio Branco	10	F	SG20019658	NEGATIVE
AC	Rio Branco	8	M	SG20019659	NEGATIVE
RO	Monte Negro	20	M	SG20033331	NEGATIVE
RO	Monte Negro	18	M	SG20033332	NEGATIVE
RO	Monte Negro	20	F	SG20033333	NEGATIVE
RO	Monte Negro	20	F	SG20033334	NEGATIVE
RO	Monte Negro	20	F	SG20033335	NEGATIVE
RO	Monte Negro	20	F	SG20033336	NEGATIVE
RO	Monte Negro	18	F	SG20033337	NEGATIVE
RO	Nova Mamoré	11	F	SG20036761	NEGATIVE
RO	Nova Mamoré	13	F	SG20036762	NEGATIVE
RO	Nova Mamoré	14	F	SG20036763	NEGATIVE
RO	Nova Mamoré	13	F	SG20036764	NEGATIVE
RO	Nova Mamoré	14	F	SG20036765	NEGATIVE
RO	Nova Mamoré	13	F	SG20036766	NEGATIVE
RO	Nova Mamoré	11	F	SG20036767	NEGATIVE
RO	Chupinguaia	7	F	SG20038311	NEGATIVE
RO	Chupinguaia	7	F	SG20038312	NEGATIVE
RO	Chupinguaia	9	F	SG20038313	NEGATIVE
RO	Chupinguaia	9	F	SG20038314	NEGATIVE
RO	Chupinguaia	9	F	SG20038315	NEGATIVE
RO	Chupinguaia	10	F	SG20038316	NEGATIVE
RO	Chupinguaia	10	F	SG20038317	NEGATIVE
RO	Chupinguaia	10	F	SG20038318	NEGATIVE
RO	Chupinguaia	10	F	SG20038319	NEGATIVE
RO	Chupinguaia	11	M	SG20038320	NEGATIVE
RO	Chupinguaia	10	F	SG20038321	NEGATIVE
RO	Chupinguaia	10	F	SG20038322	NEGATIVE
RO	Chupinguaia	14	F	SG20038323	NEGATIVE
RO	Chupinguaia	15	F	SG20038324	NEGATIVE
RO	Chupinguaia	15	F	SG20038325	NEGATIVE
RO	Chupinguaia	15	F	SG20038326	NEGATIVE
RO	Chupinguaia	15	F	SG20038327	NEGATIVE
RO	Chupinguaia	14	F	SG20038328	NEGATIVE
RO	Chupinguaia	14	F	SG20038329	NEGATIVE
RO	Chupinguaia	14	F	SG20038330	NEGATIVE
RO	Chupinguaia	15	M	SG20038331	NEGATIVE
RO	Chupinguaia	15	M	SG20038332	NEGATIVE
RO	Chupinguaia	16	M	SG20038333	NEGATIVE
RO	Chupinguaia	15	F	SG20038334	NEGATIVE
RO	Alto Paraíso	15	F	SG20040740	NEGATIVE
RO	Alto Paraíso	17	F	SG20040741	NEGATIVE
RO	Alto Paraíso	18	F	SG20040742	NEGATIVE
RO	Alto Paraíso	18	F	SG20040743	NEGATIVE
RO	Alto Paraíso	15	F	SG20040744	NEGATIVE
RO	Alto Paraíso	24	F	SG20040745	NEGATIVE
RO	Alto Paraíso	18	F	SG20040746	NEGATIVE
RO	Alto Paraíso	24	F	SG20040747	NEGATIVE
RO	Alto Paraíso	15	F	SG20040748	NEGATIVE
RO	Alto Paraíso	18	F	SG20040749	NEGATIVE
RO	Alto Paraíso	18	F	SG20040750	NEGATIVE
RO	Alto Paraíso	18	F	SG20040751	NEGATIVE
RO	Alto Paraíso	18	F	SG20040752	NEGATIVE
RO	Alto Paraíso	18	F	SG20040753	NEGATIVE
RO	Alto Paraíso	16	F	SG20040754	NEGATIVE
RO	Alto Paraíso	17	F	SG20040755	NEGATIVE
RO	Alto Paraíso	18	F	SG20040756	NEGATIVE
RO	Alto Paraíso	18	F	SG20040757	NEGATIVE
RO	Alto Paraíso	18	F	SG20040758	NEGATIVE
RO	Alto Paraíso	18	F	SG20040759	NEGATIVE
RO	Alto Paraíso	18	F	SG20040760	NEGATIVE
RO	Alto Paraíso	18	F	SG20040761	NEGATIVE
RO	Alto Paraíso	18	F	SG20040762	NEGATIVE
RO	Alto Paraíso	18	F	SG20040763	NEGATIVE
RO	Alto Paraíso	18	M	SG20040764	NEGATIVE
RO	Alto Paraíso	18	F	SG20040765	NEGATIVE
RO	Alto Paraíso	18	F	SG20040766	NEGATIVE
RO	Alto Paraíso	18	F	SG20040767	NEGATIVE
RO	Alto Paraíso	18	F	SG20040768	NEGATIVE
RO	Alto Paraíso	18	F	SG20040769	NEGATIVE
RO	Alto Paraíso	18	F	SG20040770	NEGATIVE
RO	Alto Paraíso	18	F	SG20040771	NEGATIVE
RO	Chupinguaia	18	F	SG20040629	NEGATIVE
RO	Chupinguaia	15	F	SG20040630	NEGATIVE
RO	Chupinguaia	15	F	SG20040631	NEGATIVE
RO	Chupinguaia	18	M	SG20040632	NEGATIVE
RO	Chupinguaia	14	M	SG20040633	NEGATIVE
RO	Chupinguaia	14	M	SG20040634	NEGATIVE
RO	Chupinguaia	14	F	SG20040635	NEGATIVE
RO	Chupinguaia	14	F	SG20040636	NEGATIVE
RO	Chupinguaia	14	F	SG20040637	NEGATIVE
RO	Chupinguaia	12	F	SG20031742	NEGATIVE
RO	Chupinguaia	7	F	SG20031743	NEGATIVE
RO	Chupinguaia	6	F	SG20031744	NEGATIVE
RO	Chupinguaia	7	F	SG20031745	NEGATIVE
RO	Chupinguaia	10	F	SG20031746	NEGATIVE
RO	Chupinguaia	7	F	SG20031747	NEGATIVE
RO	Chupinguaia	8	F	SG20031748	NEGATIVE
RO	Chupinguaia	7	F	SG20031749	NEGATIVE
RO	Chupinguaia	8	F	SG20031750	NEGATIVE
RO	Chupinguaia	6	F	SG20031751	NEGATIVE
RO	Chupinguaia	7	F	SG20031752	NEGATIVE
RO	Chupinguaia	7	F	SG20031753	NEGATIVE
RO	Chupinguaia	7	F	SG20031754	NEGATIVE
RO	Chupinguaia	7	F	SG20031755	NEGATIVE
RO	Chupinguaia	8	F	SG20031756	NEGATIVE
RO	Chupinguaia	6	F	SG20031757	NEGATIVE
RO	Chupinguaia	7	F	SG20031758	NEGATIVE
RO	Chupinguaia	7	F	SG20031759	NEGATIVE
RO	Chupinguaia	7	F	SG20031760	NEGATIVE
RO	Chupinguaia	8	F	SG20031761	NEGATIVE
RO	Chupinguaia	7	F	SG20031762	NEGATIVE
RO	Chupinguaia	7	F	SG20031763	NEGATIVE
RO	Chupinguaia	8	M	SG20031764	NEGATIVE
RO	Chupinguaia	7	F	SG20031765	NEGATIVE
RO	Chupinguaia	9	F	SG20031766	NEGATIVE
RO	Chupinguaia	7	F	SG20031767	NEGATIVE
RO	Chupinguaia	10	F	SG20031768	NEGATIVE
RO	Chupinguaia	11	F	SG20031769	NEGATIVE
RO	Chupinguaia	8	F	SG20031770	NEGATIVE
RO	Chupinguaia	10	F	SG20031771	NEGATIVE
RO	Chupinguaia	12	F	SG20031772	NEGATIVE
RO	Chupinguaia	12	F	SG20031773	NEGATIVE
RO	Chupinguaia	13	F	SG20032720	NEGATIVE
RO	Urupá	14	M	SG20034730	NEGATIVE
RO	Urupá	14	F	SG20034731	NEGATIVE
RO	Urupá	14	F	SG20034732	NEGATIVE
RO	Urupá	14	F	SG20034733	NEGATIVE
RO	Urupá	14	F	SG20034734	NEGATIVE
RO	Urupá	14	F	SG20034735	NEGATIVE
RO	Urupá	14	F	SG20034736	NEGATIVE
RO	Urupá	14	F	SG20034737	NEGATIVE
RO	Urupá	14	F	SG20034738	NEGATIVE
RO	Urupá	14	F	SG20034739	NEGATIVE
RO	Urupá	14	M	SG20034740	NEGATIVE
RO	Urupá	14	M	SG20034741	NEGATIVE
RO	Urupá	14	M	SG20034742	NEGATIVE
RO	Urupá	14	F	SG20034743	NEGATIVE
RO	Urupá	14	F	SG20034744	NEGATIVE
RO	Urupá	14	F	SG20034745	NEGATIVE
RO	Urupá	14	F	SG20034746	NEGATIVE
RO	Urupá	14	F	SG20034747	NEGATIVE
RO	Urupá	14	F	SG20034748	NEGATIVE
RO	Urupá	14	F	SG20034749	NEGATIVE
RO	Urupá	14	F	SG20034750	NEGATIVE
RO	Urupá	14	F	SG20034751	NEGATIVE
RO	Urupá	14	F	SG20034752	NEGATIVE
RO	Alto Paraíso	8	F	SG20032473	NEGATIVE
RO	Alto Paraíso	8	F	SG20032474	NEGATIVE
RO	Alto Paraíso	8	F	SG20032475	NEGATIVE
RO	Alto Paraíso	8	F	SG20032476	NEGATIVE
RO	Alto Paraíso	8	F	SG20032477	NEGATIVE
RO	Alto Paraíso	8	F	SG20032478	NEGATIVE
RO	Alto Paraíso	9	F	SG20032479	NEGATIVE
RO	Alto Paraíso	12	F	SG20032480	NEGATIVE
RO	Alto Paraíso	7	F	SG20032481	NEGATIVE
RO	Alto Paraíso	12	F	SG20032482	NEGATIVE
RO	Alto Paraíso	12	F	SG20032483	NEGATIVE
RO	Alto Paraíso	13	F	SG20032484	NEGATIVE
RO	Alto Paraíso	12	F	SG20032485	NEGATIVE
RO	Alto Paraíso	10	M	SG20032486	NEGATIVE
RO	Alto Paraíso	12	F	SG20032487	NEGATIVE
RO	Alto Paraíso	12	F	SG20032488	NEGATIVE
RO	Alto Paraíso	12	F	SG20032489	NEGATIVE
RO	Alto Paraíso	11	F	SG20032490	NEGATIVE
RO	Alto Paraíso	12	F	SG20032491	NEGATIVE
RO	Alto Paraíso	12	F	SG20032492	NEGATIVE
RO	Alto Paraíso	14	F	SG20032493	NEGATIVE
RO	Alto Paraíso	12	F	SG20032494	NEGATIVE
RO	Alto Paraíso	12	F	SG20032495	NEGATIVE
RO	Alto Paraíso	12	F	SG20032496	NEGATIVE
RO	Alto Paraíso	12	F	SG20032497	NEGATIVE
RO	Alto Paraíso	12	F	SG20032498	NEGATIVE
RO	Alto Paraíso	12	F	SG20032499	NEGATIVE
RO	Alto Paraíso	12	F	SG20032500	NEGATIVE
RO	Alto Paraíso	7	F	SG20032501	NEGATIVE
RO	Alto Paraíso	7	F	SG20032502	NEGATIVE
RO	Alto Paraíso	7	F	SG20032503	NEGATIVE
RO	Alto Paraíso	7	F	SG20032504	NEGATIVE
RO	Porto Velho	12	F	SG20035738	NEGATIVE
RO	Porto Velho	7	F	SG20035739	NEGATIVE
RO	Porto Velho	7	F	SG20035740	NEGATIVE
RO	Porto Velho	8	F	SG20035741	NEGATIVE
RO	Porto Velho	7	F	SG20035742	NEGATIVE
RO	Porto Velho	8	F	SG20035743	NEGATIVE
RO	Porto Velho	6	F	SG20035744	NEGATIVE
RO	Porto Velho	6	F	SG20035745	NEGATIVE
RO	Porto Velho	6	M	SG20035746	NEGATIVE
RO	Porto Velho	8	F	SG20035747	NEGATIVE
RO	Porto Velho	11	F	SG20035748	NEGATIVE
RO	Porto Velho	9	F	SG20035749	NEGATIVE
RO	Porto Velho	12	F	SG20035750	NEGATIVE
RO	Porto Velho	11	F	SG20035751	NEGATIVE
RO	Porto Velho	12	F	SG20035752	NEGATIVE
RO	Porto Velho	12	F	SG20035753	NEGATIVE
RO	Porto Velho	12	F	SG20035754	NEGATIVE
RO	Porto Velho	9	F	SG20035755	NEGATIVE
RO	Porto Velho	11	F	SG20035756	NEGATIVE
RO	Porto Velho	12	M	SG20035757	NEGATIVE
RO	Porto Velho	12	M	SG20035758	NEGATIVE
RO	Porto Velho	12	M	SG20035759	NEGATIVE
RO	Porto Velho	12	F	SG20035760	NEGATIVE
RO	Porto Velho	12	F	SG20035761	NEGATIVE
RO	Porto Velho	12	F	SG20035762	NEGATIVE
RO	Porto Velho	11	F	SG20035763	NEGATIVE
RO	Porto Velho	9	F	SG20035764	NEGATIVE
RO	Porto Velho	12	F	SG20035765	NEGATIVE
RO	Porto Velho	11	F	SG20035766	NEGATIVE
RO	Porto Velho	13	F	SG20035767	NEGATIVE
RO	Porto Velho	13	F	SG20035768	NEGATIVE
RO	Porto Velho	13	F	SG20035769	NEGATIVE
RO	Alta Floresta D'Oeste	6	F	SG20033587	NEGATIVE
RO	Alta Floresta D'Oeste	6	F	SG20033588	NEGATIVE
RO	Alta Floresta D'Oeste	6	F	SG20033589	NEGATIVE
RO	Alta Floresta D'Oeste	12	F	SG20033590	NEGATIVE
RO	Alta Floresta D'Oeste	12	F	SG20033591	NEGATIVE
RO	Alta Floresta D'Oeste	11	F	SG20033592	NEGATIVE
RO	Alta Floresta D'Oeste	6	F	SG20033593	NEGATIVE
RO	Alta Floresta D'Oeste	8	F	SG20033594	NEGATIVE
RO	Alta Floresta D'Oeste	6	F	SG20033595	NEGATIVE
RO	Alta Floresta D'Oeste	12	F	SG20033596	NEGATIVE
RO	Alta Floresta D'Oeste	12	F	SG20033597	NEGATIVE
RO	Chupinguaia	12	F	SG20035446	NEGATIVE
RO	Chupinguaia	8	F	SG20035447	NEGATIVE
RO	Chupinguaia	11	F	SG20035448	NEGATIVE
RO	Chupinguaia	12	F	SG20035449	NEGATIVE
RO	Chupinguaia	13	M	SG20035450	NEGATIVE
RO	Chupinguaia	12	F	SG20035451	NEGATIVE
RO	Chupinguaia	11	F	SG20035452	NEGATIVE
RO	Chupinguaia	15	F	SG20035453	NEGATIVE
RO	Chupinguaia	13	F	SG20035454	NEGATIVE
RO	Chupinguaia	12	F	SG20035455	NEGATIVE
RO	Chupinguaia	11	F	SG20035456	NEGATIVE
RO	Chupinguaia	12	F	SG20035457	NEGATIVE
RO	Ouro Preto do Oeste	10	F	SG20032752	NEGATIVE
RO	Ouro Preto do Oeste	10	M	SG20032753	NEGATIVE
RO	Ouro Preto do Oeste	9	F	SG20032754	NEGATIVE
RO	Ouro Preto do Oeste	9	F	SG20032755	NEGATIVE
RO	Ouro Preto do Oeste	9	F	SG20032756	NEGATIVE
RO	Ouro Preto do Oeste	10	F	SG20032757	NEGATIVE
RO	Ouro Preto do Oeste	9	F	SG20032758	NEGATIVE
RO	Ouro Preto do Oeste	11	F	SG20032759	NEGATIVE
RO	Ouro Preto do Oeste	10	F	SG20032760	NEGATIVE
RO	Ouro Preto do Oeste	10	F	SG20032761	NEGATIVE
RO	Ouro Preto do Oeste	9	F	SG20032762	NEGATIVE
RO	Ouro Preto do Oeste	9	M	SG20032763	NEGATIVE
RO	Ouro Preto do Oeste	9	M	SG20032764	NEGATIVE
RO	Ouro Preto do Oeste	9	M	SG20032765	NEGATIVE
RO	Ouro Preto do Oeste	9	F	SG20032766	NEGATIVE
RO	Ouro Preto do Oeste	9	F	SG20032767	NEGATIVE
RO	Ouro Preto do Oeste	9	F	SG20032768	NEGATIVE
RO	Ouro Preto do Oeste	9	F	SG20032769	NEGATIVE
RO	Ouro Preto do Oeste	11	F	SG20032770	NEGATIVE
RO	Ouro Preto do Oeste	9	F	SG20032771	NEGATIVE
RO	Ouro Preto do Oeste	11	F	SG20032772	NEGATIVE
RO	Ouro Preto do Oeste	10	F	SG20032773	NEGATIVE
RO	Ouro Preto do Oeste	9	F	SG20032774	NEGATIVE
RO	Ouro Preto do Oeste	10	F	SG20032775	NEGATIVE
RO	Ouro Preto do Oeste	9	F	SG20032776	NEGATIVE
RO	Ouro Preto do Oeste	10	F	SG20032777	NEGATIVE
RO	Ouro Preto do Oeste	9	F	SG20032778	NEGATIVE
RO	Ouro Preto do Oeste	10	F	SG20032779	NEGATIVE
RO	Ouro Preto do Oeste	9	F	SG20032780	NEGATIVE
RO	Ouro Preto do Oeste	9	F	SG20032781	NEGATIVE
RO	Ouro Preto do Oeste	10	F	SG20032782	NEGATIVE
RO	Ouro Preto do Oeste	9	F	SG20032783	NEGATIVE
RO	Cacoal	20	F	SG20037837	NEGATIVE
RO	Cacoal	19	F	SG20037838	NEGATIVE
RO	Cacoal	17	F	SG20037839	NEGATIVE
RO	Cacoal	17	F	SG20037840	NEGATIVE
RO	Cacoal	18	F	SG20037841	NEGATIVE
RO	Cacoal	18	F	SG20037842	NEGATIVE
RO	Cacoal	20	M	SG20037843	NEGATIVE
RO	Cacoal	16	F	SG20037844	NEGATIVE
RO	Cacoal	7	F	SG20037845	NEGATIVE
RO	Cacoal	6	F	SG20037846	NEGATIVE
RO	Cacoal	18	F	SG20037847	NEGATIVE
RO	Cacoal	18	F	SG20037848	NEGATIVE
RO	Cacoal	6	F	SG20037849	NEGATIVE
RO	Cacoal	14	F	SG20037850	NEGATIVE
RO	Cacoal	12	F	SG20037851	NEGATIVE
RO	Cacoal	6	F	SG20037852	NEGATIVE
RO	Cacoal	7	F	SG20037853	NEGATIVE
RO	Cacoal	11	M	SG20037854	NEGATIVE
RO	Cacoal	7	M	SG20037855	NEGATIVE
RO	Cacoal	7	M	SG20037856	NEGATIVE
RO	Cacoal	6	F	SG20037857	NEGATIVE
RO	Cacoal	6	F	SG20037858	NEGATIVE
RO	Cacoal	7	F	SG20037859	NEGATIVE
RO	Cacoal	7	F	SG20037860	NEGATIVE
RO	Cacoal	7	F	SG20037861	NEGATIVE
RO	Cacoal	7	F	SG20037862	NEGATIVE
RO	Cacoal	7	F	SG20037863	NEGATIVE
RO	Cacoal	6	F	SG20037864	NEGATIVE
RO	Cacoal	6	F	SG20037865	NEGATIVE
RO	Cacoal	6	F	SG20037866	NEGATIVE
RO	Cacoal	6	F	SG20037867	NEGATIVE
RO	Cacoal	7	F	SG20037868	NEGATIVE
RO	Candeias do Jamari	7	F	SG20033175	NEGATIVE
RO	Candeias do Jamari	8	F	SG20033176	NEGATIVE
RO	Candeias do Jamari	8	F	SG20033177	NEGATIVE
RO	Candeias do Jamari	8	F	SG20033178	NEGATIVE
RO	Candeias do Jamari	7	F	SG20033179	NEGATIVE
RO	Candeias do Jamari	7	F	SG20033181	NEGATIVE
RO	Candeias do Jamari	12	F	SG20033182	NEGATIVE
RO	Candeias do Jamari	7	F	SG20033183	NEGATIVE
RO	Candeias do Jamari	7	F	SG20033184	NEGATIVE
RO	Candeias do Jamari	7	F	SG20033185	NEGATIVE
RO	Candeias do Jamari	12	F	SG20033186	NEGATIVE
RO	Candeias do Jamari	12	F	SG20033187	NEGATIVE
RO	Candeias do Jamari	7	F	SG20033188	NEGATIVE
RO	Candeias do Jamari	7	F	SG20033189	NEGATIVE
RO	Candeias do Jamari	7	M	SG20033190	NEGATIVE
RO	Candeias do Jamari	12	M	SG20033191	NEGATIVE
RO	Candeias do Jamari	7	M	SG20033192	NEGATIVE
RO	Candeias do Jamari	7	F	SG20033193	NEGATIVE
RO	Candeias do Jamari	7	F	SG20033194	NEGATIVE
RO	Candeias do Jamari	7	F	SG20033195	NEGATIVE
RO	Candeias do Jamari	7	F	SG20033196	NEGATIVE
RO	Candeias do Jamari	7	F	SG20033197	NEGATIVE
RO	Candeias do Jamari	7	F	SG20033198	NEGATIVE
RO	Candeias do Jamari	7	F	SG20033199	NEGATIVE
RO	Candeias do Jamari	7	F	SG20033200	NEGATIVE
RO	Candeias do Jamari	6	F	SG20033201	NEGATIVE
RO	Candeias do Jamari	7	F	SG20033202	NEGATIVE
RO	Candeias do Jamari	7	F	SG20033203	NEGATIVE
RO	Candeias do Jamari	7	F	SG20033204	NEGATIVE
RO	Candeias do Jamari	6	F	SG20033205	NEGATIVE
RO	Candeias do Jamari	18	F	SG20033206	NEGATIVE
RO	Candeias do Jamari	7	F	SG20033180	NEGATIVE
RO	Alta Floresta D'Oeste	6	F	SG20036187	NEGATIVE
RO	Alta Floresta D'Oeste	14	F	SG20036188	NEGATIVE
RO	Alta Floresta D'Oeste	6	F	SG20036189	NEGATIVE
RO	Alta Floresta D'Oeste	8	F	SG20036190	NEGATIVE
RO	Alta Floresta D'Oeste	9	F	SG20036191	NEGATIVE
RO	Alta Floresta D'Oeste	12	F	SG20036192	NEGATIVE
RO	Alta Floresta D'Oeste	6	F	SG20036193	NEGATIVE
RO	Alta Floresta D'Oeste	8	F	SG20036194	NEGATIVE
RO	Alta Floresta D'Oeste	8	F	SG20036195	NEGATIVE
RO	Alta Floresta D'Oeste	8	F	SG20036196	NEGATIVE
RO	Alta Floresta D'Oeste	6	M	SG20036197	NEGATIVE
RO	Alta Floresta D'Oeste	6	F	SG20036198	NEGATIVE
RO	Alta Floresta D'Oeste	6	F	SG20036199	NEGATIVE
RO	Alta Floresta D'Oeste	7	F	SG20036200	NEGATIVE
RO	São Francisco do Guaporé	6	F	SG20036857	NEGATIVE
RO	São Francisco do Guaporé	6	F	SG20036858	NEGATIVE
RO	São Francisco do Guaporé	6	F	SG20036859	NEGATIVE
RO	São Francisco do Guaporé	7	F	SG20036860	NEGATIVE
RO	São Francisco do Guaporé	6	F	SG20036861	NEGATIVE
RO	São Francisco do Guaporé	6	F	SG20036862	NEGATIVE
RO	São Francisco do Guaporé	6	F	SG20036863	NEGATIVE
RO	São Francisco do Guaporé	6	M	SG20036864	NEGATIVE
RO	São Francisco do Guaporé	6	F	SG20036865	NEGATIVE
RO	São Francisco do Guaporé	7	F	SG20036866	NEGATIVE
RO	São Francisco do Guaporé	6	F	SG20036867	NEGATIVE
RO	São Francisco do Guaporé	6	F	SG20036868	NEGATIVE
RO	São Francisco do Guaporé	6	F	SG20036869	NEGATIVE
RO	São Francisco do Guaporé	6	F	SG20036870	NEGATIVE
RO	São Francisco do Guaporé	6	F	SG20036871	NEGATIVE
RO	São Francisco do Guaporé	6	F	SG20036872	NEGATIVE
RO	São Francisco do Guaporé	6	F	SG20036873	NEGATIVE
RO	São Francisco do Guaporé	11	M	SG20036874	NEGATIVE
RO	São Francisco do Guaporé	6	M	SG20036875	NEGATIVE
RO	São Francisco do Guaporé	7	M	SG20036876	NEGATIVE
RO	São Francisco do Guaporé	7	F	SG20036877	NEGATIVE
RO	São Francisco do Guaporé	7	F	SG20036878	NEGATIVE
RO	São Francisco do Guaporé	7	F	SG20036879	NEGATIVE
RO	São Francisco do Guaporé	7	F	SG20036880	NEGATIVE
RO	São Francisco do Guaporé	7	F	SG20036881	NEGATIVE
RO	Chupinguaia	7	F	SG20039576	NEGATIVE
RO	Chupinguaia	7	F	SG20039577	NEGATIVE
RO	Chupinguaia	7	F	SG20039578	NEGATIVE
RO	Chupinguaia	7	F	SG20039579	NEGATIVE
RO	Chupinguaia	7	F	SG20039580	NEGATIVE
RO	Chupinguaia	7	F	SG20039581	NEGATIVE
RO	Chupinguaia	7	F	SG20039582	NEGATIVE
RO	Chupinguaia	7	F	SG20039583	NEGATIVE
RO	Chupinguaia	7	F	SG20039584	NEGATIVE
RO	Chupinguaia	7	F	SG20039585	NEGATIVE
RO	Chupinguaia	7	F	SG20039586	NEGATIVE
RO	Chupinguaia	7	F	SG20039587	NEGATIVE
RO	Chupinguaia	7	F	SG20039588	NEGATIVE
RO	Chupinguaia	7	F	SG20039589	NEGATIVE
RO	Chupinguaia	7	F	SG20039590	NEGATIVE
RO	Chupinguaia	7	F	SG20039591	NEGATIVE
RO	Chupinguaia	7	F	SG20039592	NEGATIVE
RO	Chupinguaia	7	F	SG20039593	NEGATIVE
RO	Chupinguaia	7	F	SG20039594	NEGATIVE
RO	Chupinguaia	7	F	SG20039595	NEGATIVE
RO	Chupinguaia	7	M	SG20039596	NEGATIVE
RO	Chupinguaia	7	F	SG20039597	NEGATIVE
RO	Chupinguaia	7	F	SG20039598	NEGATIVE
RO	Chupinguaia	7	F	SG20039599	NEGATIVE
RO	Chupinguaia	7	F	SG20039600	NEGATIVE
RO	Chupinguaia	7	F	SG20039601	NEGATIVE
RO	Chupinguaia	7	F	SG20039602	NEGATIVE
RO	Chupinguaia	7	F	SG20039603	NEGATIVE
RO	Chupinguaia	7	F	SG20039604	NEGATIVE
RO	Chupinguaia	7	F	SG20039605	NEGATIVE
RO	Chupinguaia	7	F	SG20039606	NEGATIVE
RO	Corumbiara	9	M	SG20033892	NEGATIVE
RO	Corumbiara	9	M	SG20033893	NEGATIVE
RO	Corumbiara	8	M	SG20033894	NEGATIVE
RO	Corumbiara	9	F	SG20033895	NEGATIVE
RO	Corumbiara	10	F	SG20033896	NEGATIVE
RO	Corumbiara	9	F	SG20033897	NEGATIVE
RO	Corumbiara	9	F	SG20033898	NEGATIVE
RO	Corumbiara	8	F	SG20033899	NEGATIVE
RO	Corumbiara	8	F	SG20033900	NEGATIVE
RO	Corumbiara	9	F	SG20033901	NEGATIVE
RO	Corumbiara	9	F	SG20033902	NEGATIVE
RO	Corumbiara	9	F	SG20033903	NEGATIVE
RO	Corumbiara	7	F	SG20033904	NEGATIVE
RO	Corumbiara	7	F	SG20033905	NEGATIVE
RO	Corumbiara	7	F	SG20033906	NEGATIVE
RO	Corumbiara	7	F	SG20033907	NEGATIVE
RO	Corumbiara	8	F	SG20033908	NEGATIVE
RO	Corumbiara	7	F	SG20033909	NEGATIVE
RO	Corumbiara	8	F	SG20033910	NEGATIVE
RO	Corumbiara	7	F	SG20033911	NEGATIVE
RO	Corumbiara	7	F	SG20033912	NEGATIVE
RO	Corumbiara	7	F	SG20033913	NEGATIVE
RO	Corumbiara	7	F	SG20033914	NEGATIVE
RO	Corumbiara	7	F	SG20033915	NEGATIVE
RO	Corumbiara	8	F	SG20033916	NEGATIVE
RO	Corumbiara	7	F	SG20033917	NEGATIVE
RO	Corumbiara	7	F	SG20033918	NEGATIVE
AC	Tarauacá	6	M	SG20019888	NEGATIVE
AC	Tarauacá	6	F	SG20019889	NEGATIVE
AC	Tarauacá	15	F	SG20019890	NEGATIVE
AC	Tarauacá	7	F	SG20019891	NEGATIVE
AC	Tarauacá	7	F	SG20019892	NEGATIVE
AC	Tarauacá	8	F	SG20019893	NEGATIVE
AC	Tarauacá	7	F	SG20019894	NEGATIVE
AC	Tarauacá	8	F	SG20019895	NEGATIVE
AC	Tarauacá	7	F	SG20019896	NEGATIVE
AC	Tarauacá	6	F	SG20019897	NEGATIVE
AC	Tarauacá	6	F	SG20019898	NEGATIVE
AC	Tarauacá	7	M	SG20019899	NEGATIVE
AC	Tarauacá	8	M	SG20019900	NEGATIVE
AC	Tarauacá	10	M	SG20019901	NEGATIVE
AC	Tarauacá	10	F	SG20019902	NEGATIVE
AC	Tarauacá	12	F	SG20019903	NEGATIVE
AC	Tarauacá	13	F	SG20019904	NEGATIVE
AC	Tarauacá	6	F	SG20019905	NEGATIVE
AC	Tarauacá	7	F	SG20019906	NEGATIVE
AC	Tarauacá	7	F	SG20019907	NEGATIVE
AC	Tarauacá	6	F	SG20019908	NEGATIVE
AC	Tarauacá	6	F	SG20019909	NEGATIVE
AC	Tarauacá	7	F	SG20019910	NEGATIVE
AC	Tarauacá	7	F	SG20019911	NEGATIVE
AC	Tarauacá	12	F	SG20019912	NEGATIVE
AC	Tarauacá	18	F	SG20019913	NEGATIVE
AC	Tarauacá	18	F	SG20019914	NEGATIVE
AC	Tarauacá	18	F	SG20019915	NEGATIVE
AC	Tarauacá	18	F	SG20019916	NEGATIVE
AC	Tarauacá	18	F	SG20019917	NEGATIVE
AC	Tarauacá	18	F	SG20019918	NEGATIVE
AC	Tarauacá	15	F	SG20019919	NEGATIVE
AC	Tarauacá	18	F	SG20019920	NEGATIVE
RO	Costa Marques	8	F	SG20039811	NEGATIVE
RO	Costa Marques	8	F	SG20039812	NEGATIVE
RO	Costa Marques	8	F	SG20039813	NEGATIVE
RO	Costa Marques	8	F	SG20039814	NEGATIVE
RO	Costa Marques	8	F	SG20039815	NEGATIVE
RO	Costa Marques	8	M	SG20039816	NEGATIVE
RO	Costa Marques	8	F	SG20039817	NEGATIVE
RO	Costa Marques	8	F	SG20039818	NEGATIVE
RO	Costa Marques	8	F	SG20039819	NEGATIVE
RO	Costa Marques	8	F	SG20039820	NEGATIVE
RO	Costa Marques	8	F	SG20039821	NEGATIVE
RO	Costa Marques	8	F	SG20039822	NEGATIVE
RO	Costa Marques	8	F	SG20039823	NEGATIVE
RO	Costa Marques	6	F	SG20039824	NEGATIVE
RO	Costa Marques	6	F	SG20039825	NEGATIVE
RO	Costa Marques	7	F	SG20039826	NEGATIVE
RO	Costa Marques	8	M	SG20039827	NEGATIVE
RO	Costa Marques	7	F	SG20039828	NEGATIVE
RO	Costa Marques	6	F	SG20039829	NEGATIVE
RO	Costa Marques	9	F	SG20039830	NEGATIVE
RO	Costa Marques	12	F	SG20039831	NEGATIVE
RO	Costa Marques	7	F	SG20039832	NEGATIVE
RO	Costa Marques	6	F	SG20039833	NEGATIVE
RO	Costa Marques	8	F	SG20039834	NEGATIVE
RO	Costa Marques	7	F	SG20039835	NEGATIVE
RO	Costa Marques	8	F	SG20039836	NEGATIVE
RO	Costa Marques	7	M	SG20039837	NEGATIVE
RO	Costa Marques	6	M	SG20039838	NEGATIVE
RO	Costa Marques	7	M	SG20039839	NEGATIVE
RO	Costa Marques	10	F	SG20039840	NEGATIVE
RO	Costa Marques	8	F	SG20039841	NEGATIVE
RO	Alta Floresta D'Oeste	18	F	SG20036225	NEGATIVE
RO	Alta Floresta D'Oeste	9	F	SG20036226	NEGATIVE
RO	Alta Floresta D'Oeste	9	F	SG20036227	NEGATIVE
RO	Alta Floresta D'Oeste	11	F	SG20036228	NEGATIVE
RO	Alta Floresta D'Oeste	11	F	SG20036229	NEGATIVE
RO	Alta Floresta D'Oeste	9	F	SG20036230	NEGATIVE
RO	Alta Floresta D'Oeste	9	F	SG20036231	NEGATIVE
RO	Alta Floresta D'Oeste	9	F	SG20036232	NEGATIVE
RO	Corumbiara	12	F	SG20031610	NEGATIVE
RO	Corumbiara	10	F	SG20031611	NEGATIVE
RO	Corumbiara	12	F	SG20031612	NEGATIVE
RO	Corumbiara	9	F	SG20031613	NEGATIVE
RO	Corumbiara	12	F	SG20031614	NEGATIVE
RO	Corumbiara	11	F	SG20031615	NEGATIVE
RO	Corumbiara	10	F	SG20031616	NEGATIVE
RO	Corumbiara	9	F	SG20031617	NEGATIVE
RO	Corumbiara	10	F	SG20031618	NEGATIVE
RO	Corumbiara	12	F	SG20031619	NEGATIVE
RO	Corumbiara	10	F	SG20031620	NEGATIVE
RO	Corumbiara	11	M	SG20031621	NEGATIVE
RO	Corumbiara	10	F	SG20031622	NEGATIVE
RO	Corumbiara	12	F	SG20031623	NEGATIVE
RO	Corumbiara	11	F	SG20031624	NEGATIVE
RO	Corumbiara	10	F	SG20031625	NEGATIVE
RO	Corumbiara	11	F	SG20031626	NEGATIVE
RO	Corumbiara	8	F	SG20031627	NEGATIVE
RO	Corumbiara	12	F	SG20031628	NEGATIVE
RO	Corumbiara	8	F	SG20031629	NEGATIVE
RO	Corumbiara	12	F	SG20031630	NEGATIVE
RO	Corumbiara	12	F	SG20031631	NEGATIVE
RO	Corumbiara	10	M	SG20031632	NEGATIVE
RO	Corumbiara	11	M	SG20031633	NEGATIVE
RO	Corumbiara	10	M	SG20031634	NEGATIVE
RO	Corumbiara	11	F	SG20031635	NEGATIVE
RO	Corumbiara	10	F	SG20031636	NEGATIVE
RO	Nova Brasilândia D'Oeste	7	F	SG20032685	NEGATIVE
RO	Nova Brasilândia D'Oeste	8	F	SG20032686	NEGATIVE
RO	Nova Brasilândia D'Oeste	7	F	SG20032687	NEGATIVE
RO	Nova Brasilândia D'Oeste	7	F	SG20032688	NEGATIVE
RO	Nova Brasilândia D'Oeste	7	F	SG20032689	NEGATIVE
RO	Nova Brasilândia D'Oeste	8	F	SG20032690	NEGATIVE
RO	Nova Brasilândia D'Oeste	9	F	SG20032691	NEGATIVE
RO	Nova Brasilândia D'Oeste	8	F	SG20032692	NEGATIVE
RO	Nova Brasilândia D'Oeste	7	F	SG20032693	NEGATIVE
RO	Nova Brasilândia D'Oeste	9	F	SG20032694	NEGATIVE
RO	Nova Brasilândia D'Oeste	7	F	SG20032695	NEGATIVE
RO	Nova Brasilândia D'Oeste	7	F	SG20032696	NEGATIVE
RO	Nova Brasilândia D'Oeste	7	F	SG20032697	NEGATIVE
RO	Nova Brasilândia D'Oeste	7	F	SG20032698	NEGATIVE
RO	Nova Brasilândia D'Oeste	7	F	SG20032699	NEGATIVE
RO	Nova Brasilândia D'Oeste	7	F	SG20032700	NEGATIVE
RO	Nova Brasilândia D'Oeste	10	F	SG20032701	NEGATIVE
RO	Urupá	7	F	SG20032126	NEGATIVE
RO	Urupá	7	F	SG20032127	NEGATIVE
RO	Urupá	7	F	SG20032128	NEGATIVE
RO	Urupá	6	F	SG20032129	NEGATIVE
RO	Urupá	7	F	SG20032130	NEGATIVE
RO	Urupá	7	F	SG20032131	NEGATIVE
RO	Urupá	6	M	SG20032132	NEGATIVE
RO	Urupá	7	F	SG20032133	NEGATIVE
RO	Urupá	7	F	SG20032134	NEGATIVE
RO	Urupá	7	F	SG20032135	NEGATIVE
RO	Cujubim	9	F	SG20039869	NEGATIVE
RO	Cujubim	6	F	SG20039870	NEGATIVE
RO	Cujubim	6	F	SG20039871	NEGATIVE
RO	Cujubim	6	F	SG20039872	NEGATIVE
RO	Cujubim	6	F	SG20039873	NEGATIVE
RO	Cujubim	6	F	SG20039874	NEGATIVE
RO	Cujubim	6	F	SG20039875	NEGATIVE
RO	Cujubim	6	M	SG20039876	NEGATIVE
RO	Ariquemes	7	M	SG20031551	NEGATIVE
RO	Ariquemes	7	M	SG20031552	NEGATIVE
RO	Ariquemes	8	F	SG20031553	NEGATIVE
RO	Ariquemes	8	F	SG20031554	NEGATIVE
RO	Ariquemes	9	F	SG20031555	NEGATIVE
RO	Ariquemes	8	F	SG20031556	NEGATIVE
RO	Ariquemes	8	F	SG20031557	NEGATIVE
RO	Ariquemes	9	F	SG20031558	NEGATIVE
RO	Ariquemes	8	F	SG20031559	NEGATIVE
RO	Ariquemes	8	F	SG20031560	NEGATIVE
RO	Ariquemes	7	F	SG20031561	NEGATIVE
RO	Ariquemes	8	F	SG20031562	NEGATIVE
RO	Ariquemes	10	F	SG20031563	NEGATIVE
RO	Ariquemes	9	F	SG20031564	NEGATIVE
RO	Ariquemes	8	F	SG20031565	NEGATIVE
RO	Ariquemes	7	F	SG20031566	NEGATIVE
RO	Ariquemes	8	F	SG20031567	NEGATIVE
RO	Ariquemes	7	F	SG20031568	NEGATIVE
RO	Ariquemes	7	F	SG20031569	NEGATIVE
RO	Ariquemes	7	F	SG20031570	NEGATIVE
RO	Ariquemes	11	F	SG20031571	NEGATIVE
RO	Ariquemes	11	F	SG20031572	NEGATIVE
RO	Ariquemes	10	F	SG20031573	NEGATIVE
RO	Ariquemes	9	F	SG20031574	NEGATIVE
RO	Ariquemes	8	F	SG20031575	NEGATIVE
RO	Ariquemes	8	F	SG20031576	NEGATIVE
RO	Ariquemes	9	F	SG20031577	NEGATIVE
RO	Alta Floresta D'Oeste	12	M	SG20036350	NEGATIVE
RO	Alta Floresta D'Oeste	11	F	SG20036357	NEGATIVE
RO	Alta Floresta D'Oeste	11	F	SG20036358	NEGATIVE
RO	Alta Floresta D'Oeste	9	F	SG20036359	NEGATIVE
RO	Alta Floresta D'Oeste	8	F	SG20036360	NEGATIVE
RO	Alta Floresta D'Oeste	11	F	SG20036361	NEGATIVE
RO	Alta Floresta D'Oeste	9	F	SG20036362	NEGATIVE
RO	Ariquemes	10	F	SG20032506	NEGATIVE
RO	Ariquemes	7	F	SG20032507	NEGATIVE
RO	Ariquemes	7	F	SG20032508	NEGATIVE
RO	Ariquemes	7	F	SG20032509	NEGATIVE
RO	Ariquemes	7	M	SG20032510	NEGATIVE
RO	Ariquemes	7	F	SG20032511	NEGATIVE
RO	Ariquemes	11	F	SG20032512	NEGATIVE
RO	Ariquemes	9	F	SG20032513	NEGATIVE
RO	Ariquemes	11	F	SG20032519	NEGATIVE
RO	Ariquemes	10	F	SG20032520	NEGATIVE
RO	Ariquemes	10	F	SG20032521	NEGATIVE
RO	Ariquemes	11	F	SG20032522	NEGATIVE
RO	Ariquemes	10	F	SG20032523	NEGATIVE
RO	Ariquemes	8	F	SG20032524	NEGATIVE
RO	Alta Floresta D'Oeste	7	M	SG20036383	NEGATIVE
RO	Alta Floresta D'Oeste	8	M	SG20036384	NEGATIVE
RO	Alta Floresta D'Oeste	9	M	SG20036385	NEGATIVE
RO	Alta Floresta D'Oeste	8	F	SG20036390	NEGATIVE
RO	Alta Floresta D'Oeste	8	F	SG20036391	NEGATIVE
RO	Alta Floresta D'Oeste	7	F	SG20036392	NEGATIVE
RO	Alta Floresta D'Oeste	8	F	SG20036393	NEGATIVE
RO	Alta Floresta D'Oeste	8	F	SG20036394	NEGATIVE
RO	Alta Floresta D'Oeste	7	F	SG20036395	NEGATIVE
RO	Ji-Paraná	8	F	SG20032853	NEGATIVE
RO	Ji-Paraná	9	F	SG20032854	NEGATIVE
RO	Ji-Paraná	8	F	SG20032855	NEGATIVE
RO	Ji-Paraná	9	F	SG20032856	NEGATIVE
RO	Ji-Paraná	8	F	SG20032857	NEGATIVE
RO	Ji-Paraná	11	F	SG20032858	NEGATIVE
RO	Ji-Paraná	7	F	SG20032864	NEGATIVE
RO	Ji-Paraná	7	F	SG20032865	NEGATIVE
RO	Ji-Paraná	7	F	SG20032866	NEGATIVE
RO	Ji-Paraná	7	F	SG20032867	NEGATIVE
RO	Ji-Paraná	8	F	SG20032868	NEGATIVE
RO	Ji-Paraná	7	F	SG20032869	NEGATIVE
RO	Ji-Paraná	7	F	SG20032870	NEGATIVE
RO	Ji-Paraná	7	F	SG20032871	NEGATIVE
RO	Ji-Paraná	7	F	SG20032872	NEGATIVE
RO	Ji-Paraná	7	F	SG20032873	NEGATIVE
RO	Ji-Paraná	7	F	SG20032874	NEGATIVE
RO	Ji-Paraná	8	M	SG20032875	NEGATIVE
RO	Ji-Paraná	7	F	SG20032876	NEGATIVE
RO	Ji-Paraná	7	F	SG20032877	NEGATIVE
RO	Ji-Paraná	10	F	SG20032878	NEGATIVE
RO	Ji-Paraná	7	F	SG20032879	NEGATIVE
RO	Ji-Paraná	7	M	SG20032880	NEGATIVE
RO	Alta Floresta D'Oeste	11	F	SG20036415	NEGATIVE
RO	Alta Floresta D'Oeste	11	F	SG20036422	NEGATIVE
RO	Alta Floresta D'Oeste	11	F	SG20036423	NEGATIVE
RO	Alta Floresta D'Oeste	11	F	SG20036424	NEGATIVE
RO	Alta Floresta D'Oeste	12	F	SG20036425	NEGATIVE
RO	Alta Floresta D'Oeste	11	F	SG20036426	NEGATIVE
RO	Alta Floresta D'Oeste	12	F	SG20036427	NEGATIVE
RO	Alta Floresta D'Oeste	12	F	SG20036428	NEGATIVE
RO	Ariquemes	8	F	SG20038104	NEGATIVE
RO	Ariquemes	8	F	SG20038105	NEGATIVE
RO	Ariquemes	8	F	SG20038106	NEGATIVE
RO	Ariquemes	8	F	SG20038107	NEGATIVE
RO	Ariquemes	8	F	SG20038108	NEGATIVE
RO	Ariquemes	8	F	SG20038109	NEGATIVE
RO	Ariquemes	8	F	SG20038110	NEGATIVE
RO	Ariquemes	8	F	SG20038111	NEGATIVE
RO	Ariquemes	8	F	SG20038112	NEGATIVE
RO	Ariquemes	8	F	SG20038113	NEGATIVE
RO	Ariquemes	8	F	SG20038119	NEGATIVE
RO	Ariquemes	8	F	SG20038120	NEGATIVE
RO	Ariquemes	8	M	SG20038121	NEGATIVE
RO	Ariquemes	8	F	SG20038122	NEGATIVE
RO	Ariquemes	8	F	SG20038123	NEGATIVE
RO	Ariquemes	9	F	SG20038124	NEGATIVE
RO	Ariquemes	8	F	SG20038125	NEGATIVE
RO	Ariquemes	8	F	SG20038126	NEGATIVE
RO	Ariquemes	8	F	SG20038127	NEGATIVE
RO	Ariquemes	8	F	SG20038128	NEGATIVE
RO	Ariquemes	8	F	SG20038129	NEGATIVE
RO	Ariquemes	8	F	SG20038130	NEGATIVE
RO	Ariquemes	8	F	SG20038131	NEGATIVE
RO	Ariquemes	8	M	SG20038132	NEGATIVE
RO	Ariquemes	8	M	SG20038133	NEGATIVE
RO	Corumbiara	12	M	SG20040538	NEGATIVE
RO	Corumbiara	14	F	SG20040539	NEGATIVE
RO	Corumbiara	10	F	SG20040540	NEGATIVE
RO	Corumbiara	13	F	SG20040541	NEGATIVE
RO	Corumbiara	7	F	SG20040542	NEGATIVE
RO	Corumbiara	12	F	SG20040543	NEGATIVE
RO	Corumbiara	12	F	SG20040544	NEGATIVE
RO	Corumbiara	11	F	SG20040545	NEGATIVE
RO	Corumbiara	12	F	SG20040546	NEGATIVE
RO	Corumbiara	10	F	SG20040547	NEGATIVE
RO	Corumbiara	16	F	SG20040548	NEGATIVE
RO	Corumbiara	15	F	SG20040549	NEGATIVE
RO	Corumbiara	14	F	SG20040550	NEGATIVE
RO	Corumbiara	20	F	SG20040551	NEGATIVE
RO	Corumbiara	15	F	SG20040552	NEGATIVE
RO	Corumbiara	16	F	SG20040553	NEGATIVE
RO	Corumbiara	16	F	SG20040554	NEGATIVE
RO	Corumbiara	15	F	SG20040555	NEGATIVE
RO	Corumbiara	15	F	SG20040556	NEGATIVE
RO	Corumbiara	16	F	SG20040557	NEGATIVE
RO	Corumbiara	15	F	SG20040558	NEGATIVE
RO	Corumbiara	14	F	SG20040559	NEGATIVE
RO	Corumbiara	14	F	SG20040560	NEGATIVE
RO	Corumbiara	14	F	SG20040561	NEGATIVE
RO	Corumbiara	14	F	SG20040562	NEGATIVE
RO	Corumbiara	13	F	SG20040563	NEGATIVE
RO	Alta Floresta D'Oeste	11	M	SG20033644	NEGATIVE
RO	Alta Floresta D'Oeste	12	F	SG20033645	NEGATIVE
RO	Alta Floresta D'Oeste	11	F	SG20033646	NEGATIVE
RO	Alta Floresta D'Oeste	12	F	SG20033647	NEGATIVE
RO	Alta Floresta D'Oeste	12	F	SG20033648	NEGATIVE
RO	Alta Floresta D'Oeste	12	F	SG20033649	NEGATIVE
RO	Alta Floresta D'Oeste	10	F	SG20033650	NEGATIVE
RO	Alta Floresta D'Oeste	10	F	SG20033657	NEGATIVE
RO	Alta Floresta D'Oeste	11	F	SG20033658	NEGATIVE
RO	Alta Floresta D'Oeste	11	F	SG20033659	NEGATIVE
RO	Alta Floresta D'Oeste	10	F	SG20033660	NEGATIVE
RO	Alta Floresta D'Oeste	10	M	SG20033661	NEGATIVE
RO	Alta Floresta D'Oeste	10	F	SG20033662	NEGATIVE
RO	Alta Floresta D'Oeste	11	F	SG20033663	NEGATIVE
RO	Alta Floresta D'Oeste	11	F	SG20033664	NEGATIVE
RO	Alta Floresta D'Oeste	11	F	SG20033665	NEGATIVE
RO	Alta Floresta D'Oeste	11	F	SG20033666	NEGATIVE
RO	Alta Floresta D'Oeste	10	F	SG20033667	NEGATIVE
RO	Alta Floresta D'Oeste	10	F	SG20033668	NEGATIVE
RO	Pimenta Bueno	8	F	SG20033424	NEGATIVE
RO	Pimenta Bueno	6	F	SG20033425	NEGATIVE
RO	Pimenta Bueno	8	M	SG20033426	NEGATIVE
RO	Pimenta Bueno	8	M	SG20033427	NEGATIVE
RO	Pimenta Bueno	7	M	SG20033433	NEGATIVE
RO	Pimenta Bueno	9	F	SG20033434	NEGATIVE
RO	Pimenta Bueno	8	F	SG20033435	NEGATIVE
RO	Pimenta Bueno	7	F	SG20033436	NEGATIVE
RO	Pimenta Bueno	7	F	SG20033437	NEGATIVE
RO	Pimenta Bueno	8	F	SG20033438	NEGATIVE
RO	Pimenta Bueno	7	F	SG20033439	NEGATIVE
RO	Pimenta Bueno	8	F	SG20033440	NEGATIVE
RO	Pimenta Bueno	6	F	SG20033441	NEGATIVE
RO	Porto Velho	10	F	SG20037244	NEGATIVE
RO	Porto Velho	11	F	SG20037245	NEGATIVE
RO	Porto Velho	11	F	SG20037246	NEGATIVE
RO	Porto Velho	11	F	SG20037247	NEGATIVE
RO	Porto Velho	8	F	SG20037248	NEGATIVE
RO	Porto Velho	10	F	SG20037249	NEGATIVE
RO	Porto Velho	9	F	SG20037250	NEGATIVE
RO	Porto Velho	9	F	SG20037251	NEGATIVE
RO	Porto Velho	11	F	SG20037252	NEGATIVE
RO	Ariquemes	11	F	SG20040373	NEGATIVE
RO	Ariquemes	11	F	SG20040374	NEGATIVE
RO	Ariquemes	12	F	SG20040375	NEGATIVE
RO	Ariquemes	12	F	SG20040376	NEGATIVE
RO	Ariquemes	11	F	SG20040377	NEGATIVE
RO	Ariquemes	11	F	SG20040378	NEGATIVE
RO	Ariquemes	11	F	SG20040379	NEGATIVE
RO	Ariquemes	11	F	SG20040380	NEGATIVE
RO	Ariquemes	12	M	SG20040387	NEGATIVE
RO	Ariquemes	15	F	SG20040388	NEGATIVE
RO	Ariquemes	11	F	SG20040389	NEGATIVE
RO	Ariquemes	11	F	SG20040390	NEGATIVE
RO	Ariquemes	12	F	SG20040391	NEGATIVE
RO	Ariquemes	12	F	SG20040392	NEGATIVE
RO	Ariquemes	15	F	SG20040393	NEGATIVE
RO	Ariquemes	11	F	SG20040394	NEGATIVE
RO	Ariquemes	11	F	SG20040395	NEGATIVE
RO	Ariquemes	11	F	SG20040396	NEGATIVE
RO	Ariquemes	11	F	SG20040397	NEGATIVE
RO	Ariquemes	12	M	SG20040398	NEGATIVE
RO	Ariquemes	11	M	SG20040399	NEGATIVE
RO	Buritis	7	M	SG20034783	NEGATIVE
RO	Buritis	7	F	SG20034784	NEGATIVE
RO	Buritis	7	F	SG20034785	NEGATIVE
RO	Buritis	7	F	SG20034786	NEGATIVE
RO	Buritis	7	F	SG20034787	NEGATIVE
RO	Buritis	7	F	SG20034788	NEGATIVE
RO	Buritis	7	F	SG20034789	NEGATIVE
RO	Buritis	7	F	SG20034790	NEGATIVE
RO	Buritis	7	F	SG20034791	NEGATIVE
RO	Buritis	7	F	SG20034792	NEGATIVE
RO	Buritis	7	F	SG20034793	NEGATIVE
RO	Buritis	7	F	SG20034794	NEGATIVE
RO	Buritis	9	F	SG20038574	NEGATIVE
RO	Buritis	8	F	SG20038575	NEGATIVE
RO	Buritis	8	F	SG20038576	NEGATIVE
RO	Buritis	8	F	SG20038577	NEGATIVE
RO	Buritis	9	F	SG20038578	NEGATIVE
RO	Buritis	9	F	SG20038579	NEGATIVE
RO	Buritis	8	F	SG20038580	NEGATIVE
RO	Buritis	8	F	SG20038581	NEGATIVE
RO	Buritis	9	F	SG20038582	NEGATIVE
RO	Buritis	9	F	SG20038583	NEGATIVE
RO	Buritis	9	F	SG20038584	NEGATIVE
RO	Buritis	9	F	SG20038585	NEGATIVE
RO	Buritis	9	F	SG20038586	NEGATIVE
RO	Buritis	9	F	SG20038587	NEGATIVE
RO	Buritis	9	F	SG20038588	NEGATIVE
RO	Buritis	9	M	SG20038589	NEGATIVE
RO	Buritis	9	M	SG20038590	NEGATIVE
RO	Buritis	9	M	SG20038591	NEGATIVE
RO	Buritis	9	F	SG20038592	NEGATIVE
RO	Buritis	8	F	SG20038593	NEGATIVE
RO	Buritis	9	F	SG20038594	NEGATIVE
RO	Buritis	9	F	SG20038595	NEGATIVE
RO	Buritis	9	F	SG20038596	NEGATIVE
RO	Buritis	8	F	SG20038597	NEGATIVE
RO	Buritis	9	F	SG20038598	NEGATIVE
RO	Buritis	9	F	SG20038599	NEGATIVE
RO	Buritis	9	F	SG20038600	NEGATIVE
RO	Buritis	9	F	SG20038601	NEGATIVE
RO	Buritis	9	F	SG20038602	NEGATIVE
RO	Buritis	9	F	SG20038603	NEGATIVE
RO	Buritis	9	F	SG20038604	NEGATIVE
RO	Buritis	9	F	SG20038605	NEGATIVE
RO	Buritis	9	F	SG20038606	NEGATIVE
RO	Buritis	10	F	SG20032542	NEGATIVE
RO	Buritis	10	F	SG20032543	NEGATIVE
RO	Buritis	10	F	SG20032544	NEGATIVE
RO	Buritis	10	F	SG20032545	NEGATIVE
RO	Buritis	10	F	SG20032546	NEGATIVE
RO	Buritis	10	F	SG20032547	NEGATIVE
RO	Buritis	10	F	SG20032548	NEGATIVE
RO	Buritis	10	F	SG20032549	NEGATIVE
RO	Buritis	10	F	SG20032550	NEGATIVE
RO	Buritis	10	F	SG20032551	NEGATIVE
RO	Buritis	10	M	SG20032552	NEGATIVE
RO	Buritis	10	F	SG20032553	NEGATIVE
RO	Buritis	10	F	SG20032554	NEGATIVE
RO	Buritis	10	F	SG20032555	NEGATIVE
RO	Buritis	10	F	SG20032556	NEGATIVE
RO	Buritis	10	F	SG20032557	NEGATIVE
RO	Buritis	10	F	SG20032558	NEGATIVE
RO	Buritis	10	F	SG20032559	NEGATIVE
RO	Buritis	10	F	SG20032560	NEGATIVE
RO	Buritis	10	F	SG20032561	NEGATIVE
RO	Buritis	10	F	SG20032562	NEGATIVE
RO	Buritis	10	M	SG20032563	NEGATIVE
RO	Buritis	10	F	SG20032564	NEGATIVE
RO	Buritis	10	F	SG20032565	NEGATIVE
RO	Buritis	10	F	SG20032566	NEGATIVE
RO	Buritis	10	F	SG20032567	NEGATIVE
RO	Buritis	8	F	SG20032568	NEGATIVE
RO	Buritis	8	F	SG20032569	NEGATIVE
RO	Buritis	8	F	SG20032570	NEGATIVE
RO	Governador Jorge Teixeira	7	F	SG20037948	NEGATIVE
RO	Governador Jorge Teixeira	7	F	SG20037949	NEGATIVE
RO	Governador Jorge Teixeira	8	M	SG20037950	NEGATIVE
RO	Governador Jorge Teixeira	7	M	SG20037951	NEGATIVE
RO	Governador Jorge Teixeira	7	M	SG20037952	NEGATIVE
RO	Governador Jorge Teixeira	7	F	SG20037953	NEGATIVE
RO	Governador Jorge Teixeira	7	F	SG20037954	NEGATIVE
RO	Governador Jorge Teixeira	7	F	SG20037955	NEGATIVE
RO	Governador Jorge Teixeira	7	F	SG20037956	NEGATIVE
RO	Governador Jorge Teixeira	7	F	SG20037957	NEGATIVE
RO	Governador Jorge Teixeira	8	F	SG20037958	NEGATIVE
RO	Governador Jorge Teixeira	7	F	SG20037959	NEGATIVE
RO	Governador Jorge Teixeira	7	F	SG20037960	NEGATIVE
RO	Governador Jorge Teixeira	7	F	SG20037961	NEGATIVE
RO	Governador Jorge Teixeira	7	F	SG20037962	NEGATIVE
RO	Governador Jorge Teixeira	7	F	SG20037963	NEGATIVE
RO	Governador Jorge Teixeira	7	F	SG20037964	NEGATIVE
RO	Governador Jorge Teixeira	7	F	SG20037965	NEGATIVE
RO	Governador Jorge Teixeira	7	F	SG20037966	NEGATIVE
RO	Governador Jorge Teixeira	6	F	SG20037967	NEGATIVE
RO	Corumbiara	10	F	SG20039392	NEGATIVE
RO	Corumbiara	10	F	SG20039393	NEGATIVE
RO	Corumbiara	10	F	SG20039394	NEGATIVE
RO	Corumbiara	10	F	SG20039395	NEGATIVE
RO	Corumbiara	11	F	SG20039396	NEGATIVE
RO	Corumbiara	11	F	SG20039397	NEGATIVE
RO	Corumbiara	10	F	SG20039398	NEGATIVE
RO	Corumbiara	10	F	SG20039399	NEGATIVE
RO	Corumbiara	11	F	SG20039400	NEGATIVE
RO	Corumbiara	10	F	SG20039401	NEGATIVE
RO	Corumbiara	10	M	SG20039402	NEGATIVE
RO	Corumbiara	11	F	SG20039403	NEGATIVE
RO	Corumbiara	10	F	SG20039404	NEGATIVE
RO	Corumbiara	10	F	SG20039405	NEGATIVE
RO	Corumbiara	10	F	SG20039406	NEGATIVE
RO	Corumbiara	12	F	SG20039407	NEGATIVE
RO	Corumbiara	11	F	SG20039408	NEGATIVE
RO	Corumbiara	10	F	SG20039409	NEGATIVE
RO	Corumbiara	10	F	SG20039410	NEGATIVE
RO	Corumbiara	10	F	SG20039411	NEGATIVE
RO	Corumbiara	11	F	SG20039412	NEGATIVE
RO	Corumbiara	10	M	SG20039413	NEGATIVE
RO	Corumbiara	11	M	SG20039414	NEGATIVE
RO	Corumbiara	10	M	SG20039415	NEGATIVE
RO	Corumbiara	11	F	SG20039416	NEGATIVE
RO	Corumbiara	10	F	SG20039417	NEGATIVE
RO	Corumbiara	10	F	SG20039418	NEGATIVE
RO	Corumbiara	11	F	SG20039419	NEGATIVE
RO	Corumbiara	11	F	SG20039420	NEGATIVE
AC	Tarauacá	8	F	SG20019954	NEGATIVE
AC	Tarauacá	8	F	SG20019955	NEGATIVE
AC	Tarauacá	7	F	SG20019956	NEGATIVE
AC	Tarauacá	7	F	SG20019957	NEGATIVE
AC	Tarauacá	8	F	SG20019958	NEGATIVE
AC	Tarauacá	15	F	SG20019959	NEGATIVE
AC	Tarauacá	8	F	SG20019960	NEGATIVE
AC	Tarauacá	7	F	SG20019961	NEGATIVE
AC	Tarauacá	6	F	SG20019962	NEGATIVE
AC	Tarauacá	6	F	SG20019963	NEGATIVE
AC	Tarauacá	7	F	SG20019964	NEGATIVE
AC	Tarauacá	7	F	SG20019965	NEGATIVE
AC	Tarauacá	8	F	SG20019966	NEGATIVE
AC	Tarauacá	9	F	SG20019967	NEGATIVE
AC	Tarauacá	10	F	SG20019968	NEGATIVE
AC	Tarauacá	8	F	SG20019969	NEGATIVE
AC	Tarauacá	8	F	SG20019970	NEGATIVE
AC	Tarauacá	7	F	SG20019971	NEGATIVE
AC	Tarauacá	7	F	SG20019972	NEGATIVE
AC	Tarauacá	6	F	SG20019973	NEGATIVE
AC	Tarauacá	8	F	SG20019974	NEGATIVE
AC	Tarauacá	6	F	SG20019975	NEGATIVE
AC	Tarauacá	6	F	SG20019976	NEGATIVE
AC	Tarauacá	7	F	SG20019977	NEGATIVE
AC	Tarauacá	7	F	SG20019978	NEGATIVE
AC	Tarauacá	7	F	SG20019979	NEGATIVE
AC	Tarauacá	7	F	SG20019980	NEGATIVE
AC	Tarauacá	18	F	SG20019981	NEGATIVE
AC	Tarauacá	9	F	SG20019982	NEGATIVE
AC	Tarauacá	13	F	SG20019983	NEGATIVE
AC	Tarauacá	10	M	SG20019984	NEGATIVE
AC	Tarauacá	7	M	SG20019985	NEGATIVE
AC	Tarauacá	13	M	SG20019986	NEGATIVE
AC	Tarauacá	10	F	SG20019987	NEGATIVE
AC	Tarauacá	10	F	SG20019988	NEGATIVE
AC	Tarauacá	9	F	SG20019989	NEGATIVE
AC	Tarauacá	10	F	SG20019990	NEGATIVE
AC	Tarauacá	10	F	SG20019991	NEGATIVE
AC	Tarauacá	10	F	SG20019992	NEGATIVE
AC	Tarauacá	11	F	SG20019993	NEGATIVE
AC	Tarauacá	10	F	SG20019994	NEGATIVE
AC	Tarauacá	10	F	SG20019995	NEGATIVE
AC	Tarauacá	12	F	SG20019996	NEGATIVE
AC	Tarauacá	10	F	SG20019997	NEGATIVE
AC	Tarauacá	10	F	SG20019998	NEGATIVE
AC	Tarauacá	10	F	SG20019999	NEGATIVE
AC	Tarauacá	10	F	SG20020000	NEGATIVE
AC	Tarauacá	11	F	SG20020001	NEGATIVE
AC	Tarauacá	12	F	SG20020002	NEGATIVE
AC	Tarauacá	12	F	SG20020003	NEGATIVE
AC	Tarauacá	12	F	SG20020004	NEGATIVE
AC	Tarauacá	10	F	SG20020005	NEGATIVE
AC	Tarauacá	12	F	SG20020006	NEGATIVE
AC	Tarauacá	10	F	SG20020007	NEGATIVE
AC	Tarauacá	9	F	SG20020008	NEGATIVE
AC	Tarauacá	12	F	SG20020009	NEGATIVE
AC	Tarauacá	11	F	SG20020010	NEGATIVE
AC	Tarauacá	12	F	SG20020011	NEGATIVE
AC	Tarauacá	12	M	SG20020012	NEGATIVE
AC	Tarauacá	10	F	SG20020013	NEGATIVE
AC	Tarauacá	12	F	SG20020014	NEGATIVE
AC	Tarauacá	10	F	SG20020015	NEGATIVE
AC	Tarauacá	12	F	SG20020016	NEGATIVE
AC	Tarauacá	12	F	SG20020017	NEGATIVE
AC	Tarauacá	12	F	SG20020018	NEGATIVE
AC	Tarauacá	12	F	SG20020019	NEGATIVE
RO	Alvorada D'Oeste	10	F	SG20039318	NEGATIVE
RO	Alvorada D'Oeste	10	F	SG20039319	NEGATIVE
RO	Alvorada D'Oeste	10	F	SG20039320	NEGATIVE
RO	Alvorada D'Oeste	10	M	SG20039321	NEGATIVE
RO	Alvorada D'Oeste	10	F	SG20039322	NEGATIVE
RO	Alvorada D'Oeste	10	F	SG20039323	NEGATIVE
RO	Alvorada D'Oeste	10	F	SG20039324	NEGATIVE
RO	Alvorada D'Oeste	10	F	SG20039325	NEGATIVE
RO	Alvorada D'Oeste	10	F	SG20039326	NEGATIVE
RO	Alvorada D'Oeste	10	F	SG20039327	NEGATIVE
RO	Alvorada D'Oeste	8	F	SG20039328	NEGATIVE
RO	Alvorada D'Oeste	8	F	SG20039329	NEGATIVE
RO	Alvorada D'Oeste	13	F	SG20033821	NEGATIVE
RO	Alvorada D'Oeste	9	M	SG20033822	NEGATIVE
RO	Alvorada D'Oeste	11	M	SG20033823	NEGATIVE
RO	Alvorada D'Oeste	8	M	SG20033824	NEGATIVE
RO	Alvorada D'Oeste	10	F	SG20033825	NEGATIVE
RO	Alvorada D'Oeste	10	F	SG20033826	NEGATIVE
RO	Alvorada D'Oeste	10	F	SG20033835	NEGATIVE
RO	Alvorada D'Oeste	12	F	SG20033836	NEGATIVE
RO	Alvorada D'Oeste	23	F	SG20033837	NEGATIVE
RO	Alvorada D'Oeste	21	F	SG20033838	NEGATIVE
RO	Alvorada D'Oeste	20	F	SG20033839	NEGATIVE
RO	Alvorada D'Oeste	16	F	SG20033840	NEGATIVE
RO	Alvorada D'Oeste	11	F	SG20033841	NEGATIVE
RO	Alvorada D'Oeste	13	F	SG20033842	NEGATIVE
RO	Alvorada D'Oeste	14	F	SG20033843	NEGATIVE
RO	Alvorada D'Oeste	12	F	SG20033844	NEGATIVE
RO	Alvorada D'Oeste	15	F	SG20033845	NEGATIVE
RO	Alvorada D'Oeste	13	F	SG20033846	NEGATIVE
RO	Alvorada D'Oeste	11	F	SG20033847	NEGATIVE
RO	Alvorada D'Oeste	15	F	SG20033848	NEGATIVE
RO	Alvorada D'Oeste	18	F	SG20033849	NEGATIVE
RO	Alvorada D'Oeste	17	F	SG20033850	NEGATIVE
RO	Alvorada D'Oeste	13	F	SG20033851	NEGATIVE
RO	Theobroma	20	F	SG20033852	NEGATIVE
RO	Theobroma	22	F	SG20033853	NEGATIVE
RO	Alvorada D'Oeste	9	M	SG20031840	NEGATIVE
RO	Alvorada D'Oeste	9	F	SG20031841	NEGATIVE
RO	Alvorada D'Oeste	9	F	SG20031842	NEGATIVE
RO	Alvorada D'Oeste	9	F	SG20031843	NEGATIVE
RO	Alvorada D'Oeste	10	F	SG20031844	NEGATIVE
RO	Alvorada D'Oeste	10	F	SG20031845	NEGATIVE
RO	Alvorada D'Oeste	9	F	SG20031846	NEGATIVE
RO	Alvorada D'Oeste	9	F	SG20031847	NEGATIVE
RO	Alvorada D'Oeste	9	F	SG20031848	NEGATIVE
RO	Alvorada D'Oeste	10	F	SG20031849	NEGATIVE
RO	Alvorada D'Oeste	9	F	SG20031850	NEGATIVE
RO	Alvorada D'Oeste	9	M	SG20031851	NEGATIVE
RO	Alvorada D'Oeste	9	M	SG20031852	NEGATIVE
RO	Alvorada D'Oeste	9	M	SG20031853	NEGATIVE
RO	Alvorada D'Oeste	9	F	SG20031854	NEGATIVE
RO	Alvorada D'Oeste	10	F	SG20031855	NEGATIVE
RO	Alvorada D'Oeste	9	F	SG20031856	NEGATIVE
RO	Alvorada D'Oeste	10	F	SG20031857	NEGATIVE
RO	Alvorada D'Oeste	10	F	SG20031858	NEGATIVE
RO	Alvorada D'Oeste	10	F	SG20031859	NEGATIVE
RO	Alvorada D'Oeste	9	F	SG20031860	NEGATIVE
RO	Alvorada D'Oeste	9	F	SG20031861	NEGATIVE
RO	Alvorada D'Oeste	9	F	SG20031870	NEGATIVE
RO	Alvorada D'Oeste	9	F	SG20031871	NEGATIVE
RO	Alvorada D'Oeste	9	F	SG20031872	NEGATIVE
RO	Alvorada D'Oeste	13	F	SG20036694	NEGATIVE
RO	Alvorada D'Oeste	11	F	SG20036695	NEGATIVE
RO	Alvorada D'Oeste	10	F	SG20036696	NEGATIVE
RO	Alvorada D'Oeste	12	F	SG20036697	NEGATIVE
RO	Alvorada D'Oeste	9	F	SG20036698	NEGATIVE
RO	Alvorada D'Oeste	9	F	SG20036699	NEGATIVE
RO	Colorado do Oeste	10	F	SG20036700	NEGATIVE
RO	Colorado do Oeste	11	F	SG20036701	NEGATIVE
RO	Colorado do Oeste	12	F	SG20036702	NEGATIVE
RO	Colorado do Oeste	14	F	SG20036703	NEGATIVE
RO	Colorado do Oeste	12	F	SG20036704	NEGATIVE
RO	Colorado do Oeste	13	F	SG20036705	NEGATIVE
RO	Colorado do Oeste	11	F	SG20036706	NEGATIVE
RO	Colorado do Oeste	10	M	SG20036707	NEGATIVE
RO	Colorado do Oeste	12	F	SG20036708	NEGATIVE
RO	Colorado do Oeste	12	F	SG20036709	NEGATIVE
RO	Colorado do Oeste	9	F	SG20036710	NEGATIVE
RO	Colorado do Oeste	9	F	SG20036711	NEGATIVE
RO	Colorado do Oeste	10	F	SG20036712	NEGATIVE
RO	Colorado do Oeste	11	F	SG20036713	NEGATIVE
RO	Colorado do Oeste	12	F	SG20036714	NEGATIVE
RO	Colorado do Oeste	10	F	SG20036715	NEGATIVE
RO	Colorado do Oeste	11	F	SG20036716	NEGATIVE
RO	Colorado do Oeste	13	F	SG20036717	NEGATIVE
RO	Colorado do Oeste	12	M	SG20036718	NEGATIVE
RO	Colorado do Oeste	12	M	SG20036719	NEGATIVE
RO	Colorado do Oeste	12	M	SG20036720	NEGATIVE
RO	Colorado do Oeste	19	F	SG20036721	NEGATIVE
RO	Colorado do Oeste	11	F	SG20036722	NEGATIVE
RO	Colorado do Oeste	12	F	SG20036723	NEGATIVE
RO	Colorado do Oeste	9	F	SG20036724	NEGATIVE
RO	Colorado do Oeste	9	F	SG20036725	NEGATIVE
RO	Alvorada D'Oeste	9	F	SG20036726	NEGATIVE
RO	Alvorada D'Oeste	8	F	SG20034405	NEGATIVE
RO	Alvorada D'Oeste	10	F	SG20034406	NEGATIVE
RO	Alvorada D'Oeste	10	F	SG20034407	NEGATIVE
RO	Alvorada D'Oeste	9	F	SG20034408	NEGATIVE
RO	Alvorada D'Oeste	10	F	SG20034409	NEGATIVE
RO	Alvorada D'Oeste	10	F	SG20034410	NEGATIVE
RO	Alvorada D'Oeste	11	F	SG20034411	NEGATIVE
RO	Alvorada D'Oeste	9	F	SG20034412	NEGATIVE
RO	Alvorada D'Oeste	9	F	SG20034413	NEGATIVE
RO	Alvorada D'Oeste	10	F	SG20034414	NEGATIVE
RO	Alvorada D'Oeste	10	F	SG20034415	NEGATIVE
RO	Alvorada D'Oeste	13	F	SG20034416	NEGATIVE
RO	Alvorada D'Oeste	11	F	SG20034417	NEGATIVE
RO	Alvorada D'Oeste	11	F	SG20034418	NEGATIVE
RO	Alvorada D'Oeste	10	F	SG20034419	NEGATIVE
RO	Alvorada D'Oeste	9	F	SG20034420	NEGATIVE
RO	Alvorada D'Oeste	11	F	SG20034421	NEGATIVE
RO	Alvorada D'Oeste	11	F	SG20034422	NEGATIVE
RO	Alvorada D'Oeste	10	F	SG20034423	NEGATIVE
RO	Alvorada D'Oeste	13	M	SG20034424	NEGATIVE
RO	Alvorada D'Oeste	10	F	SG20034425	NEGATIVE
RO	Alvorada D'Oeste	10	F	SG20034426	NEGATIVE
RO	Alvorada D'Oeste	11	F	SG20034427	NEGATIVE
RO	Alvorada D'Oeste	9	F	SG20034428	NEGATIVE
RO	Alvorada D'Oeste	12	F	SG20034429	NEGATIVE
RO	Alvorada D'Oeste	8	F	SG20034430	NEGATIVE
RO	Alvorada D'Oeste	10	F	SG20034431	NEGATIVE
RO	Alvorada D'Oeste	9	F	SG20034432	NEGATIVE
RO	Alvorada D'Oeste	10	F	SG20034433	NEGATIVE
RO	Alvorada D'Oeste	10	F	SG20034434	NEGATIVE
RO	Alvorada D'Oeste	10	M	SG20034435	NEGATIVE
RO	Alvorada D'Oeste	9	F	SG20034436	NEGATIVE
RO	Alvorada D'Oeste	10	F	SG20034437	NEGATIVE
AC	Rio Branco	12	F	SG20019725	NEGATIVE
AC	Rio Branco	11	F	SG20019726	NEGATIVE
AC	Rio Branco	10	F	SG20019727	NEGATIVE
AC	Rio Branco	11	F	SG20019728	NEGATIVE
AC	Rio Branco	11	F	SG20019729	NEGATIVE
AC	Rio Branco	10	F	SG20019730	NEGATIVE
AC	Rio Branco	12	F	SG20019731	NEGATIVE
AC	Rio Branco	10	M	SG20019732	NEGATIVE
AC	Rio Branco	12	M	SG20019733	NEGATIVE
AC	Rio Branco	11	M	SG20019734	NEGATIVE
AC	Rio Branco	10	F	SG20019735	NEGATIVE
AC	Rio Branco	10	F	SG20019736	NEGATIVE
AC	Rio Branco	10	F	SG20019737	NEGATIVE
AC	Rio Branco	10	F	SG20019738	NEGATIVE
AC	Rio Branco	10	F	SG20019739	NEGATIVE
AC	Rio Branco	12	F	SG20019740	NEGATIVE
AC	Rio Branco	12	F	SG20019741	NEGATIVE
AC	Rio Branco	12	F	SG20019742	NEGATIVE
AC	Rio Branco	12	F	SG20019743	NEGATIVE
AC	Rio Branco	10	F	SG20019744	NEGATIVE
AC	Rio Branco	11	F	SG20019745	NEGATIVE
AC	Rio Branco	12	F	SG20019746	NEGATIVE
AC	Rio Branco	10	F	SG20019747	NEGATIVE
AC	Rio Branco	12	F	SG20019748	NEGATIVE
AC	Rio Branco	10	F	SG20019749	NEGATIVE
AC	Rio Branco	10	F	SG20019750	NEGATIVE
AC	Rio Branco	12	F	SG20019751	NEGATIVE
AC	Rio Branco	12	F	SG20019752	NEGATIVE
AC	Rio Branco	11	F	SG20019753	NEGATIVE
AC	Rio Branco	10	F	SG20019754	NEGATIVE
AC	Rio Branco	12	F	SG20019755	NEGATIVE
AC	Rio Branco	12	F	SG20019756	NEGATIVE
AC	Rio Branco	10	F	SG20019757	NEGATIVE
AC	Rio Branco	10	M	SG20019758	NEGATIVE
RO	Colorado do Oeste	9	F	SG20032890	NEGATIVE
RO	Colorado do Oeste	9	F	SG20032891	NEGATIVE
RO	Colorado do Oeste	7	F	SG20032892	NEGATIVE
RO	Colorado do Oeste	7	F	SG20032893	NEGATIVE
RO	Colorado do Oeste	8	M	SG20032894	NEGATIVE
RO	Colorado do Oeste	8	F	SG20032895	NEGATIVE
RO	Colorado do Oeste	8	F	SG20032896	NEGATIVE
RO	Colorado do Oeste	8	F	SG20032897	NEGATIVE
RO	Colorado do Oeste	8	F	SG20032898	NEGATIVE
RO	Colorado do Oeste	8	F	SG20032899	NEGATIVE
RO	Colorado do Oeste	8	F	SG20032900	NEGATIVE
RO	Colorado do Oeste	7	F	SG20032901	NEGATIVE
RO	Colorado do Oeste	8	F	SG20032902	NEGATIVE
RO	Colorado do Oeste	9	F	SG20032903	NEGATIVE
RO	Colorado do Oeste	9	F	SG20032904	NEGATIVE
RO	Colorado do Oeste	9	F	SG20032905	NEGATIVE
RO	Colorado do Oeste	9	F	SG20032906	NEGATIVE
RO	Colorado do Oeste	9	F	SG20032907	NEGATIVE
RO	Colorado do Oeste	9	F	SG20032908	NEGATIVE
RO	Colorado do Oeste	9	F	SG20032909	NEGATIVE
RO	Alvorada D'Oeste	12	F	SG20031477	NEGATIVE
RO	Alvorada D'Oeste	12	F	SG20031478	NEGATIVE
RO	Alvorada D'Oeste	12	F	SG20031479	NEGATIVE
RO	Alvorada D'Oeste	12	F	SG20031480	NEGATIVE
RO	Alvorada D'Oeste	11	F	SG20031481	NEGATIVE
RO	Alvorada D'Oeste	12	M	SG20031482	NEGATIVE
RO	Alvorada D'Oeste	12	F	SG20031483	NEGATIVE
RO	Alvorada D'Oeste	11	F	SG20031484	NEGATIVE
RO	Alvorada D'Oeste	11	F	SG20031485	NEGATIVE
RO	Alvorada D'Oeste	11	F	SG20031486	NEGATIVE
RO	Alvorada D'Oeste	12	F	SG20031487	NEGATIVE
RO	Alvorada D'Oeste	12	F	SG20031488	NEGATIVE
RO	Alvorada D'Oeste	12	F	SG20031489	NEGATIVE
RO	Alvorada D'Oeste	11	F	SG20031490	NEGATIVE
RO	Alvorada D'Oeste	11	F	SG20031491	NEGATIVE
RO	Alvorada D'Oeste	12	F	SG20031492	NEGATIVE
RO	Alvorada D'Oeste	12	M	SG20031493	NEGATIVE
RO	Alvorada D'Oeste	12	M	SG20031494	NEGATIVE
RO	Alvorada D'Oeste	11	M	SG20031495	NEGATIVE
RO	Alvorada D'Oeste	11	F	SG20031496	NEGATIVE
RO	Alvorada D'Oeste	12	F	SG20031497	NEGATIVE
RO	Alvorada D'Oeste	12	F	SG20031498	NEGATIVE
RO	Alvorada D'Oeste	12	F	SG20031499	NEGATIVE
RO	Alvorada D'Oeste	12	F	SG20031500	NEGATIVE
RO	Alvorada D'Oeste	12	F	SG20031501	NEGATIVE
RO	Alvorada D'Oeste	11	F	SG20031502	NEGATIVE
RO	Alvorada D'Oeste	10	F	SG20031503	NEGATIVE
RO	Alvorada D'Oeste	11	F	SG20031504	NEGATIVE
RO	Alvorada D'Oeste	12	F	SG20031505	NEGATIVE
RO	Alvorada D'Oeste	12	F	SG20031506	NEGATIVE
RO	Alvorada D'Oeste	12	F	SG20031507	NEGATIVE
RO	Alvorada D'Oeste	11	F	SG20031508	NEGATIVE
RO	Alvorada D'Oeste	11	F	SG20031509	NEGATIVE
RO	Alvorada D'Oeste	12	F	SG20031510	NEGATIVE
RO	Alvorada D'Oeste	12	F	SG20037646	NEGATIVE
RO	Alvorada D'Oeste	12	F	SG20037647	NEGATIVE
RO	Alvorada D'Oeste	12	F	SG20037648	NEGATIVE
RO	Alvorada D'Oeste	12	F	SG20037649	NEGATIVE
RO	Colorado do Oeste	12	F	SG20038709	NEGATIVE
RO	Colorado do Oeste	12	F	SG20038710	NEGATIVE
RO	Colorado do Oeste	12	F	SG20038711	NEGATIVE
RO	Colorado do Oeste	12	F	SG20038712	NEGATIVE
RO	Colorado do Oeste	13	F	SG20038713	NEGATIVE
RO	Colorado do Oeste	12	F	SG20038714	NEGATIVE
RO	Colorado do Oeste	13	M	SG20038715	NEGATIVE
RO	Colorado do Oeste	12	F	SG20038716	NEGATIVE
RO	Colorado do Oeste	13	F	SG20038717	NEGATIVE
RO	Colorado do Oeste	12	F	SG20038718	NEGATIVE
RO	Colorado do Oeste	12	F	SG20038719	NEGATIVE
RO	Colorado do Oeste	12	F	SG20038720	NEGATIVE
RO	Colorado do Oeste	12	F	SG20038721	NEGATIVE
RO	Colorado do Oeste	13	F	SG20038722	NEGATIVE
RO	Colorado do Oeste	14	F	SG20038723	NEGATIVE
RO	Colorado do Oeste	22	F	SG20038724	NEGATIVE
RO	Colorado do Oeste	11	F	SG20038725	NEGATIVE
RO	Colorado do Oeste	12	M	SG20038726	NEGATIVE
RO	Colorado do Oeste	14	F	SG20038727	NEGATIVE
RO	Colorado do Oeste	15	F	SG20038728	NEGATIVE
RO	Colorado do Oeste	14	F	SG20038729	NEGATIVE
RO	Colorado do Oeste	13	F	SG20038730	NEGATIVE
RO	Colorado do Oeste	13	F	SG20038731	NEGATIVE
RO	Colorado do Oeste	18	F	SG20038732	NEGATIVE
RO	Colorado do Oeste	12	F	SG20038733	NEGATIVE
RO	Colorado do Oeste	11	F	SG20038734	NEGATIVE
RO	Colorado do Oeste	11	F	SG20038735	NEGATIVE
RO	Colorado do Oeste	12	M	SG20038736	NEGATIVE
RO	Colorado do Oeste	13	M	SG20038737	NEGATIVE
RO	Colorado do Oeste	12	M	SG20038738	NEGATIVE
RO	Colorado do Oeste	11	F	SG20038739	NEGATIVE
RO	Colorado do Oeste	12	F	SG20038740	NEGATIVE
RO	Colorado do Oeste	12	F	SG20038741	NEGATIVE
RO	Colorado do Oeste	12	F	SG20038742	NEGATIVE
AC	Tarauacá	14	F	SG20020020	NEGATIVE
AC	Tarauacá	13	F	SG20020021	NEGATIVE
AC	Tarauacá	16	F	SG20020022	NEGATIVE
AC	Tarauacá	24	F	SG20020023	NEGATIVE
AC	Tarauacá	15	F	SG20020024	NEGATIVE
AC	Tarauacá	22	F	SG20020025	NEGATIVE
AC	Tarauacá	22	F	SG20020026	NEGATIVE
AC	Tarauacá	16	F	SG20020027	NEGATIVE
AC	Tarauacá	13	F	SG20020028	NEGATIVE
AC	Tarauacá	14	F	SG20020029	NEGATIVE
AC	Tarauacá	24	F	SG20020030	NEGATIVE
AC	Tarauacá	18	F	SG20020031	NEGATIVE
AC	Tarauacá	23	F	SG20020032	NEGATIVE
AC	Tarauacá	9	F	SG20020033	NEGATIVE
AC	Tarauacá	18	F	SG20020034	NEGATIVE
AC	Tarauacá	17	F	SG20020035	NEGATIVE
AC	Tarauacá	17	F	SG20020036	NEGATIVE
AC	Tarauacá	19	F	SG20020037	NEGATIVE
AC	Tarauacá	16	F	SG20020038	NEGATIVE
AC	Tarauacá	12	F	SG20020039	NEGATIVE
AC	Tarauacá	21	F	SG20020040	NEGATIVE
AC	Tarauacá	11	M	SG20020041	NEGATIVE
AC	Tarauacá	14	F	SG20020042	NEGATIVE
AC	Tarauacá	9	F	SG20020043	NEGATIVE
AC	Tarauacá	12	F	SG20020044	NEGATIVE
AC	Tarauacá	12	F	SG20020045	NEGATIVE
AC	Tarauacá	12	F	SG20020046	NEGATIVE
AC	Tarauacá	14	F	SG20020047	NEGATIVE
AC	Tarauacá	15	F	SG20020048	NEGATIVE
AC	Tarauacá	16	F	SG20020049	NEGATIVE
AC	Tarauacá	11	F	SG20020050	NEGATIVE
AC	Tarauacá	14	F	SG20020051	NEGATIVE
AC	Tarauacá	12	M	SG20020052	NEGATIVE
AC	Tarauacá	13	M	SG20020053	NEGATIVE
RO	Costa Marques	6	M	SG20033009	NEGATIVE
RO	Costa Marques	8	F	SG20033010	NEGATIVE
RO	Costa Marques	8	F	SG20033011	NEGATIVE
RO	Costa Marques	7	F	SG20033012	NEGATIVE
RO	Costa Marques	11	F	SG20033013	NEGATIVE
RO	Costa Marques	7	F	SG20033014	NEGATIVE
RO	Costa Marques	7	F	SG20033015	NEGATIVE
RO	Costa Marques	10	F	SG20033016	NEGATIVE
RO	Costa Marques	7	F	SG20033017	NEGATIVE
RO	Costa Marques	12	F	SG20033018	NEGATIVE
RO	Costa Marques	7	F	SG20033019	NEGATIVE
RO	Costa Marques	7	F	SG20033020	NEGATIVE
RO	Costa Marques	7	F	SG20033021	NEGATIVE
RO	Costa Marques	10	F	SG20033022	NEGATIVE
RO	Costa Marques	10	F	SG20033023	NEGATIVE
RO	Costa Marques	7	F	SG20033024	NEGATIVE
RO	Costa Marques	10	F	SG20033025	NEGATIVE
RO	Costa Marques	10	F	SG20033026	NEGATIVE
RO	Costa Marques	12	F	SG20033027	NEGATIVE
RO	Costa Marques	7	F	SG20033028	NEGATIVE
RO	Costa Marques	7	F	SG20033029	NEGATIVE
RO	Costa Marques	7	F	SG20033030	NEGATIVE
RO	Costa Marques	11	F	SG20033031	NEGATIVE
RO	Costa Marques	7	F	SG20033032	NEGATIVE
RO	Costa Marques	7	F	SG20033033	NEGATIVE
RO	Costa Marques	7	F	SG20033034	NEGATIVE
RO	Costa Marques	7	F	SG20033035	NEGATIVE
RO	Costa Marques	7	M	SG20033036	NEGATIVE
RO	Costa Marques	7	M	SG20033037	NEGATIVE
RO	Costa Marques	7	M	SG20033038	NEGATIVE
RO	Costa Marques	7	F	SG20033039	NEGATIVE
RO	Costa Marques	11	F	SG20033040	NEGATIVE
RO	Costa Marques	8	F	SG20033041	NEGATIVE
RO	Costa Marques	6	F	SG20033042	NEGATIVE
RO	Costa Marques	10	F	SG20032237	NEGATIVE
RO	Costa Marques	10	F	SG20032238	NEGATIVE
RO	Costa Marques	10	F	SG20032239	NEGATIVE
RO	Costa Marques	11	F	SG20032240	NEGATIVE
RO	Costa Marques	11	F	SG20032241	NEGATIVE
RO	Costa Marques	10	F	SG20032242	NEGATIVE
RO	Costa Marques	10	F	SG20032243	NEGATIVE
RO	Costa Marques	10	F	SG20032244	NEGATIVE
RO	Costa Marques	12	F	SG20032245	NEGATIVE
RO	Costa Marques	10	F	SG20032246	NEGATIVE
RO	Costa Marques	11	F	SG20032247	NEGATIVE
RO	Costa Marques	11	F	SG20032248	NEGATIVE
RO	Costa Marques	10	F	SG20032249	NEGATIVE
RO	Costa Marques	10	F	SG20032250	NEGATIVE
RO	Costa Marques	12	F	SG20032251	NEGATIVE
RO	Costa Marques	10	F	SG20032252	NEGATIVE
RO	Costa Marques	12	F	SG20032253	NEGATIVE
RO	Costa Marques	11	F	SG20032254	NEGATIVE
RO	Costa Marques	10	F	SG20032255	NEGATIVE
RO	Costa Marques	10	F	SG20032256	NEGATIVE
RO	Costa Marques	11	F	SG20032257	NEGATIVE
RO	Costa Marques	12	M	SG20032258	NEGATIVE
RO	Costa Marques	11	F	SG20032259	NEGATIVE
RO	Costa Marques	10	F	SG20032260	NEGATIVE
RO	Costa Marques	12	F	SG20032261	NEGATIVE
RO	Costa Marques	11	F	SG20032262	NEGATIVE
RO	Costa Marques	12	F	SG20032263	NEGATIVE
RO	Costa Marques	10	F	SG20032264	NEGATIVE
RO	Costa Marques	10	F	SG20032265	NEGATIVE
RO	Costa Marques	11	F	SG20032266	NEGATIVE
RO	Costa Marques	10	F	SG20032267	NEGATIVE
RO	Costa Marques	10	F	SG20032268	NEGATIVE
RO	Costa Marques	12	M	SG20032269	NEGATIVE
RO	Costa Marques	12	F	SG20032270	NEGATIVE
RO	Alta Floresta D'Oeste	12	F	SG20033707	NEGATIVE
RO	Alta Floresta D'Oeste	11	F	SG20033708	NEGATIVE
RO	Alta Floresta D'Oeste	11	F	SG20033709	NEGATIVE
RO	Alta Floresta D'Oeste	11	F	SG20033710	NEGATIVE
RO	Alta Floresta D'Oeste	12	F	SG20033711	NEGATIVE
RO	Alta Floresta D'Oeste	11	F	SG20033712	NEGATIVE
RO	Alta Floresta D'Oeste	12	F	SG20033713	NEGATIVE
RO	Alta Floresta D'Oeste	12	F	SG20033714	NEGATIVE
RO	Alta Floresta D'Oeste	12	M	SG20033715	NEGATIVE
RO	Alta Floresta D'Oeste	11	M	SG20033716	NEGATIVE
RO	Alta Floresta D'Oeste	12	M	SG20033717	NEGATIVE
RO	Alta Floresta D'Oeste	10	F	SG20033718	NEGATIVE
RO	Pimenta Bueno	12	F	SG20039711	NEGATIVE
RO	Pimenta Bueno	12	F	SG20039712	NEGATIVE
RO	Pimenta Bueno	12	F	SG20039713	NEGATIVE
RO	Pimenta Bueno	12	F	SG20039714	NEGATIVE
RO	Pimenta Bueno	9	F	SG20039715	NEGATIVE
RO	Pimenta Bueno	9	F	SG20039716	NEGATIVE
RO	Pimenta Bueno	9	F	SG20039717	NEGATIVE
RO	Pimenta Bueno	10	F	SG20039718	NEGATIVE
RO	Pimenta Bueno	10	F	SG20039719	NEGATIVE
RO	Pimenta Bueno	10	F	SG20039720	NEGATIVE
RO	São Miguel do Guaporé	7	F	SG20034438	NEGATIVE
RO	São Miguel do Guaporé	7	F	SG20034439	NEGATIVE
RO	São Miguel do Guaporé	7	F	SG20034440	NEGATIVE
RO	São Miguel do Guaporé	7	F	SG20034441	NEGATIVE
RO	São Miguel do Guaporé	7	F	SG20034442	NEGATIVE
RO	São Miguel do Guaporé	7	F	SG20034443	NEGATIVE
RO	São Miguel do Guaporé	7	F	SG20034444	NEGATIVE
RO	São Miguel do Guaporé	7	F	SG20034445	NEGATIVE
RO	São Miguel do Guaporé	7	F	SG20034446	NEGATIVE
RO	São Miguel do Guaporé	7	F	SG20034447	NEGATIVE
RO	Corumbiara	11	F	SG20039455	NEGATIVE
RO	Corumbiara	11	F	SG20039456	NEGATIVE
RO	Corumbiara	10	F	SG20039457	NEGATIVE
RO	Corumbiara	10	F	SG20039458	NEGATIVE
RO	Corumbiara	11	M	SG20039459	NEGATIVE
RO	Corumbiara	11	F	SG20039460	NEGATIVE
RO	Corumbiara	11	F	SG20039461	NEGATIVE
RO	Corumbiara	11	F	SG20039462	NEGATIVE
RO	Corumbiara	10	F	SG20039463	NEGATIVE
RO	Corumbiara	10	F	SG20039464	NEGATIVE
RO	Ji-Paraná	10	F	SG20036599	NEGATIVE
RO	Ji-Paraná	10	F	SG20036600	NEGATIVE
RO	Ji-Paraná	12	F	SG20036601	NEGATIVE
RO	Ji-Paraná	12	F	SG20036602	NEGATIVE
RO	Ji-Paraná	10	F	SG20036603	NEGATIVE
RO	Ji-Paraná	12	M	SG20036604	NEGATIVE
RO	Ji-Paraná	10	M	SG20036605	NEGATIVE
RO	Ji-Paraná	12	M	SG20036606	NEGATIVE
RO	Ji-Paraná	10	F	SG20036607	NEGATIVE
RO	Ji-Paraná	10	F	SG20036608	NEGATIVE
RO	Ji-Paraná	10	F	SG20036609	NEGATIVE
RO	Ji-Paraná	12	F	SG20036610	NEGATIVE
RO	Ariquemes	9	F	SG20031806	NEGATIVE
RO	Ariquemes	9	F	SG20031807	NEGATIVE
RO	Ariquemes	9	F	SG20031808	NEGATIVE
RO	Ariquemes	10	F	SG20031809	NEGATIVE
RO	Ariquemes	10	F	SG20031810	NEGATIVE
RO	Ariquemes	10	F	SG20031811	NEGATIVE
RO	Ariquemes	10	F	SG20031812	NEGATIVE
RO	Ariquemes	9	F	SG20031813	NEGATIVE
RO	Ariquemes	9	F	SG20031814	NEGATIVE
RO	Espigão D'Oeste	14	F	SG20035327	NEGATIVE
RO	Espigão D'Oeste	13	F	SG20035328	NEGATIVE
RO	Espigão D'Oeste	16	F	SG20035329	NEGATIVE
RO	Espigão D'Oeste	16	F	SG20035330	NEGATIVE
RO	Espigão D'Oeste	16	F	SG20035331	NEGATIVE
RO	Espigão D'Oeste	16	F	SG20035332	NEGATIVE
RO	Espigão D'Oeste	13	F	SG20035333	NEGATIVE
RO	Espigão D'Oeste	16	F	SG20035334	NEGATIVE
RO	Espigão D'Oeste	14	F	SG20035335	NEGATIVE
RO	Espigão D'Oeste	13	F	SG20035336	NEGATIVE
RO	Espigão D'Oeste	14	F	SG20035337	NEGATIVE
RO	Espigão D'Oeste	16	F	SG20035338	NEGATIVE
RO	Espigão D'Oeste	16	M	SG20035339	NEGATIVE
RO	Alta Floresta D'Oeste	8	F	SG20033743	NEGATIVE
RO	Alta Floresta D'Oeste	9	F	SG20033744	NEGATIVE
RO	Alta Floresta D'Oeste	8	F	SG20033745	NEGATIVE
RO	Alta Floresta D'Oeste	10	F	SG20033746	NEGATIVE
RO	Alta Floresta D'Oeste	10	F	SG20033747	NEGATIVE
RO	Alta Floresta D'Oeste	8	F	SG20033748	NEGATIVE
RO	Alta Floresta D'Oeste	8	F	SG20033749	NEGATIVE
RO	Alta Floresta D'Oeste	9	F	SG20033750	NEGATIVE
RO	Alta Floresta D'Oeste	8	F	SG20033751	NEGATIVE
RO	Alta Floresta D'Oeste	6	F	SG20033752	NEGATIVE
RO	Nova Mamoré	9	M	SG20037286	NEGATIVE
RO	Nova Mamoré	8	M	SG20037287	NEGATIVE
RO	Nova Mamoré	9	M	SG20037288	NEGATIVE
RO	Nova Mamoré	8	F	SG20037289	NEGATIVE
RO	Nova Mamoré	8	F	SG20037290	NEGATIVE
RO	Nova Mamoré	8	F	SG20037291	NEGATIVE
RO	Nova Mamoré	8	F	SG20037292	NEGATIVE
RO	Nova Mamoré	8	F	SG20037293	NEGATIVE
RO	Nova Mamoré	8	F	SG20037294	NEGATIVE
RO	Nova Mamoré	8	F	SG20037295	NEGATIVE
RO	Nova Mamoré	8	F	SG20037296	NEGATIVE
RO	Nova Mamoré	8	F	SG20037297	NEGATIVE
RO	Costa Marques	8	F	SG20034829	NEGATIVE
RO	Costa Marques	8	F	SG20034830	NEGATIVE
RO	Costa Marques	8	F	SG20034831	NEGATIVE
RO	Costa Marques	8	F	SG20034832	NEGATIVE
RO	Costa Marques	8	F	SG20034833	NEGATIVE
RO	Costa Marques	8	F	SG20034834	NEGATIVE
RO	Costa Marques	8	F	SG20034835	NEGATIVE
RO	Costa Marques	8	F	SG20034836	NEGATIVE
RO	Costa Marques	8	F	SG20034837	NEGATIVE
RO	Costa Marques	8	F	SG20034838	NEGATIVE
RO	Costa Marques	8	F	SG20034839	NEGATIVE
RO	Costa Marques	8	F	SG20034840	NEGATIVE
RO	Costa Marques	8	F	SG20034841	NEGATIVE
RO	Costa Marques	8	F	SG20034842	NEGATIVE
AC	Rio Branco	8	F	SG20019759	NEGATIVE
AC	Rio Branco	8	F	SG20019760	NEGATIVE
AC	Rio Branco	8	M	SG20019761	NEGATIVE
AC	Rio Branco	8	F	SG20019762	NEGATIVE
AC	Rio Branco	8	F	SG20019763	NEGATIVE
AC	Rio Branco	8	F	SG20019764	NEGATIVE
AC	Rio Branco	8	F	SG20019765	NEGATIVE
AC	Rio Branco	8	F	SG20019766	NEGATIVE
AC	Rio Branco	8	F	SG20019767	NEGATIVE
AC	Rio Branco	8	F	SG20019768	NEGATIVE
AC	Rio Branco	8	F	SG20019769	NEGATIVE
AC	Rio Branco	8	F	SG20019770	NEGATIVE
AC	Rio Branco	8	F	SG20019771	NEGATIVE
AC	Rio Branco	8	M	SG20019772	NEGATIVE
AC	Rio Branco	8	F	SG20019773	NEGATIVE
AC	Rio Branco	8	F	SG20019774	NEGATIVE
AC	Rio Branco	8	F	SG20019775	NEGATIVE
AC	Rio Branco	8	F	SG20019776	NEGATIVE
AC	Rio Branco	8	F	SG20019777	NEGATIVE
AC	Rio Branco	8	F	SG20019778	NEGATIVE
AC	Rio Branco	8	F	SG20019779	NEGATIVE
AC	Rio Branco	8	F	SG20019780	NEGATIVE
AC	Rio Branco	8	F	SG20019781	NEGATIVE
AC	Rio Branco	8	M	SG20019782	NEGATIVE
AC	Rio Branco	8	M	SG20019783	NEGATIVE
AC	Rio Branco	8	M	SG20019784	NEGATIVE
AC	Rio Branco	8	F	SG20019785	NEGATIVE
AC	Rio Branco	8	F	SG20019786	NEGATIVE
AC	Rio Branco	8	F	SG20019787	NEGATIVE
AC	Rio Branco	8	F	SG20019788	NEGATIVE
AC	Rio Branco	8	F	SG20019789	NEGATIVE
AC	Rio Branco	8	F	SG20019790	NEGATIVE
AC	Rio Branco	8	F	SG20019791	NEGATIVE
AC	Rio Branco	8	F	SG20019792	NEGATIVE
RO	Presidente Médici	14	F	SG20038221	NEGATIVE
RO	Presidente Médici	13	F	SG20038222	NEGATIVE
RO	Presidente Médici	14	F	SG20038223	NEGATIVE
RO	Presidente Médici	13	F	SG20038224	NEGATIVE
RO	Presidente Médici	13	F	SG20038225	NEGATIVE
RO	Presidente Médici	13	F	SG20038226	NEGATIVE
RO	Presidente Médici	13	F	SG20038227	NEGATIVE
RO	Presidente Médici	14	F	SG20038228	NEGATIVE
RO	Presidente Médici	13	F	SG20038229	NEGATIVE
RO	Presidente Médici	14	F	SG20038230	NEGATIVE
RO	Presidente Médici	20	F	SG20038231	NEGATIVE
RO	Presidente Médici	14	F	SG20038232	NEGATIVE
RO	Presidente Médici	21	F	SG20038233	NEGATIVE
RO	Presidente Médici	20	M	SG20038234	NEGATIVE
RO	Presidente Médici	15	F	SG20038235	NEGATIVE
RO	Presidente Médici	13	F	SG20038236	NEGATIVE
RO	Candeias do Jamari	18	F	SG20035261	NEGATIVE
RO	Candeias do Jamari	16	F	SG20035262	NEGATIVE
RO	Candeias do Jamari	12	F	SG20035263	NEGATIVE
RO	Candeias do Jamari	12	F	SG20035264	NEGATIVE
RO	Candeias do Jamari	12	F	SG20035265	NEGATIVE
RO	Candeias do Jamari	15	F	SG20035266	NEGATIVE
RO	Candeias do Jamari	21	F	SG20035267	NEGATIVE
RO	Candeias do Jamari	12	F	SG20035268	NEGATIVE
RO	Candeias do Jamari	12	M	SG20035269	NEGATIVE
RO	Candeias do Jamari	20	M	SG20035270	NEGATIVE
RO	Candeias do Jamari	14	M	SG20035271	NEGATIVE
RO	Candeias do Jamari	20	F	SG20035272	NEGATIVE
RO	Candeias do Jamari	15	F	SG20035273	NEGATIVE
RO	Candeias do Jamari	17	F	SG20035274	NEGATIVE
RO	Candeias do Jamari	18	F	SG20035275	NEGATIVE
AC	Rio Branco	8	F	SG20019793	NEGATIVE
AC	Rio Branco	8	F	SG20019794	NEGATIVE
AC	Rio Branco	8	F	SG20019795	NEGATIVE
AC	Rio Branco	8	F	SG20019796	NEGATIVE
AC	Rio Branco	8	F	SG20019797	NEGATIVE
AC	Rio Branco	8	F	SG20019798	NEGATIVE
AC	Rio Branco	8	F	SG20019799	NEGATIVE
AC	Rio Branco	9	F	SG20019800	NEGATIVE
AC	Rio Branco	12	F	SG20019801	NEGATIVE
AC	Rio Branco	10	F	SG20019802	NEGATIVE
AC	Rio Branco	10	F	SG20019803	NEGATIVE
AC	Rio Branco	10	F	SG20019804	NEGATIVE
AC	Rio Branco	8	F	SG20019805	NEGATIVE
AC	Rio Branco	10	F	SG20019806	NEGATIVE
AC	Rio Branco	10	F	SG20019807	NEGATIVE
AC	Rio Branco	10	F	SG20019808	NEGATIVE
AC	Rio Branco	12	F	SG20019809	NEGATIVE
AC	Rio Branco	11	F	SG20019810	NEGATIVE
AC	Rio Branco	12	F	SG20019811	NEGATIVE
AC	Rio Branco	12	F	SG20019812	NEGATIVE
AC	Rio Branco	8	F	SG20019813	NEGATIVE
AC	Rio Branco	12	M	SG20019814	NEGATIVE
AC	Rio Branco	8	F	SG20019815	NEGATIVE
AC	Rio Branco	8	F	SG20019816	NEGATIVE
AC	Rio Branco	12	F	SG20019817	NEGATIVE
AC	Rio Branco	12	F	SG20019818	NEGATIVE
AC	Rio Branco	12	F	SG20019819	NEGATIVE
AC	Rio Branco	12	F	SG20019820	NEGATIVE
AC	Rio Branco	8	F	SG20019821	NEGATIVE
AC	Rio Branco	12	F	SG20019822	NEGATIVE
AC	Rio Branco	10	F	SG20019823	NEGATIVE
AC	Rio Branco	10	F	SG20019824	NEGATIVE
AC	Rio Branco	12	M	SG20019825	NEGATIVE
AC	Rio Branco	12	M	SG20019826	NEGATIVE
RO	Jaru	11	M	SG20038654	NEGATIVE
RO	Jaru	11	F	SG20038655	NEGATIVE
RO	Jaru	11	F	SG20038656	NEGATIVE
RO	Jaru	12	F	SG20038657	NEGATIVE
RO	Jaru	12	F	SG20038658	NEGATIVE
RO	Jaru	11	F	SG20038659	NEGATIVE
RO	Jaru	11	F	SG20038660	NEGATIVE
RO	Jaru	11	F	SG20038661	NEGATIVE
RO	Jaru	11	F	SG20038662	NEGATIVE
RO	Jaru	11	F	SG20038663	NEGATIVE
RO	Jaru	11	F	SG20038664	NEGATIVE
RO	Jaru	11	F	SG20038665	NEGATIVE
RO	Jaru	11	F	SG20038666	NEGATIVE
RO	Jaru	11	F	SG20038667	NEGATIVE
RO	Jaru	11	F	SG20038668	NEGATIVE
RO	Jaru	11	F	SG20038669	NEGATIVE
RO	Jaru	11	F	SG20038670	NEGATIVE
RO	Jaru	11	F	SG20038671	NEGATIVE
RO	Jaru	11	F	SG20038672	NEGATIVE
RO	Jaru	12	F	SG20038673	NEGATIVE
RO	Jaru	11	F	SG20038674	NEGATIVE
RO	Cujubim	9	F	SG20032271	NEGATIVE
RO	Cujubim	9	F	SG20032272	NEGATIVE
RO	Cujubim	9	F	SG20032273	NEGATIVE
RO	Cujubim	12	F	SG20032274	NEGATIVE
RO	Cujubim	9	F	SG20032275	NEGATIVE
RO	Cujubim	9	M	SG20032276	NEGATIVE
RO	Cujubim	9	F	SG20032277	NEGATIVE
RO	Cujubim	13	F	SG20032278	NEGATIVE
RO	Cujubim	11	F	SG20032279	NEGATIVE
RO	Cujubim	9	F	SG20032280	NEGATIVE
RO	Cujubim	10	F	SG20032281	NEGATIVE
RO	Cujubim	9	F	SG20032282	NEGATIVE
RO	Jaru	7	F	SG20035673	NEGATIVE
RO	Jaru	7	F	SG20035674	NEGATIVE
RO	Jaru	7	F	SG20035675	NEGATIVE
RO	Jaru	7	F	SG20035676	NEGATIVE
RO	Jaru	7	M	SG20035677	NEGATIVE
RO	Jaru	7	F	SG20035678	NEGATIVE
RO	Jaru	7	F	SG20035679	NEGATIVE
RO	Jaru	7	F	SG20035680	NEGATIVE
RO	Jaru	7	F	SG20035681	NEGATIVE
RO	Jaru	7	F	SG20035682	NEGATIVE
RO	Alvorada D'Oeste	6	F	SG20040516	NEGATIVE
RO	Alvorada D'Oeste	17	F	SG20040517	NEGATIVE
RO	Alvorada D'Oeste	13	F	SG20040518	NEGATIVE
RO	Alvorada D'Oeste	13	F	SG20040519	NEGATIVE
RO	Alvorada D'Oeste	13	M	SG20040520	NEGATIVE
RO	Alvorada D'Oeste	17	M	SG20040521	NEGATIVE
RO	Alvorada D'Oeste	17	M	SG20040522	NEGATIVE
RO	Alvorada D'Oeste	9	F	SG20040523	NEGATIVE
RO	Alvorada D'Oeste	9	F	SG20040524	NEGATIVE
RO	Alvorada D'Oeste	22	F	SG20040525	NEGATIVE
RO	Alvorada D'Oeste	14	F	SG20040526	NEGATIVE
RO	Alvorada D'Oeste	14	F	SG20040527	NEGATIVE
RO	Alvorada D'Oeste	17	F	SG20040528	NEGATIVE
RO	Alvorada D'Oeste	17	F	SG20040529	NEGATIVE
RO	Alvorada D'Oeste	22	F	SG20040530	NEGATIVE
RO	Alvorada D'Oeste	14	F	SG20040531	NEGATIVE
RO	Alvorada D'Oeste	10	F	SG20040532	NEGATIVE
RO	Alvorada D'Oeste	17	F	SG20040533	NEGATIVE
RO	Alta Floresta D'Oeste	17	F	SG20036517	NEGATIVE
RO	Alta Floresta D'Oeste	17	F	SG20036518	NEGATIVE
RO	Alta Floresta D'Oeste	17	F	SG20036519	NEGATIVE
RO	Alta Floresta D'Oeste	17	F	SG20036520	NEGATIVE
RO	Alta Floresta D'Oeste	17	F	SG20036521	NEGATIVE
RO	Alta Floresta D'Oeste	7	F	SG20036522	NEGATIVE
RO	Alta Floresta D'Oeste	7	F	SG20036523	NEGATIVE
RO	Alta Floresta D'Oeste	7	F	SG20036524	NEGATIVE
RO	Alta Floresta D'Oeste	7	F	SG20036525	NEGATIVE
RO	Alta Floresta D'Oeste	7	F	SG20036526	NEGATIVE
RO	Alta Floresta D'Oeste	7	F	SG20036527	NEGATIVE
RO	Alta Floresta D'Oeste	7	F	SG20036528	NEGATIVE
RO	Alta Floresta D'Oeste	7	M	SG20036529	NEGATIVE
RO	Alta Floresta D'Oeste	7	F	SG20036530	NEGATIVE
RO	Colorado do Oeste	6	F	SG20040225	NEGATIVE
RO	Colorado do Oeste	6	F	SG20040226	NEGATIVE
RO	Colorado do Oeste	6	F	SG20040227	NEGATIVE
RO	Colorado do Oeste	6	M	SG20040228	NEGATIVE
RO	Colorado do Oeste	6	F	SG20040229	NEGATIVE
RO	Colorado do Oeste	6	F	SG20040230	NEGATIVE
RO	Colorado do Oeste	6	F	SG20040231	NEGATIVE
RO	Colorado do Oeste	6	F	SG20040232	NEGATIVE
RO	Colorado do Oeste	6	F	SG20040233	NEGATIVE
RO	Colorado do Oeste	14	F	SG20035690	NEGATIVE
RO	Colorado do Oeste	14	F	SG20035691	NEGATIVE
RO	Colorado do Oeste	13	F	SG20035692	NEGATIVE
RO	Colorado do Oeste	13	F	SG20035693	NEGATIVE
RO	Colorado do Oeste	13	F	SG20035694	NEGATIVE
RO	Colorado do Oeste	13	F	SG20035695	NEGATIVE
RO	Colorado do Oeste	12	F	SG20035696	NEGATIVE
RO	Colorado do Oeste	13	F	SG20035697	NEGATIVE
RO	Colorado do Oeste	13	F	SG20035698	NEGATIVE
RO	Colorado do Oeste	12	F	SG20035699	NEGATIVE
RO	Colorado do Oeste	8	F	SG20035700	NEGATIVE
RO	Colorado do Oeste	8	F	SG20035701	NEGATIVE
RO	Colorado do Oeste	8	F	SG20035702	NEGATIVE
RO	Colorado do Oeste	8	F	SG20035703	NEGATIVE
RO	Colorado do Oeste	8	F	SG20035704	NEGATIVE
RO	Colorado do Oeste	8	M	SG20035705	NEGATIVE
RO	Colorado do Oeste	8	F	SG20035706	NEGATIVE
RO	Colorado do Oeste	8	F	SG20035707	NEGATIVE
RO	Campo Novo de Rondônia	11	F	SG20035829	NEGATIVE
RO	Campo Novo de Rondônia	11	F	SG20035830	NEGATIVE
RO	Campo Novo de Rondônia	11	F	SG20035831	NEGATIVE
RO	Campo Novo de Rondônia	11	F	SG20035832	NEGATIVE
RO	Campo Novo de Rondônia	11	F	SG20035833	NEGATIVE
RO	Campo Novo de Rondônia	11	F	SG20035834	NEGATIVE
RO	Campo Novo de Rondônia	11	F	SG20035835	NEGATIVE
RO	Campo Novo de Rondônia	8	F	SG20032456	NEGATIVE
RO	Campo Novo de Rondônia	8	M	SG20032457	NEGATIVE
RO	Campo Novo de Rondônia	8	M	SG20032458	NEGATIVE
RO	Campo Novo de Rondônia	7	M	SG20032459	NEGATIVE
RO	Campo Novo de Rondônia	8	F	SG20032460	NEGATIVE
RO	Campo Novo de Rondônia	8	F	SG20032461	NEGATIVE
RO	Campo Novo de Rondônia	24	F	SG20032462	NEGATIVE
RO	Campo Novo de Rondônia	14	F	SG20032463	NEGATIVE
RO	Campo Novo de Rondônia	15	F	SG20032464	NEGATIVE
RO	Campo Novo de Rondônia	24	F	SG20032465	NEGATIVE
RO	Campo Novo de Rondônia	12	F	SG20032466	NEGATIVE
RO	Campo Novo de Rondônia	14	F	SG20032467	NEGATIVE
RO	Campo Novo de Rondônia	24	F	SG20032468	NEGATIVE
RO	Campo Novo de Rondônia	24	F	SG20032469	NEGATIVE
RO	Campo Novo de Rondônia	7	F	SG20032470	NEGATIVE
RO	Campo Novo de Rondônia	7	F	SG20032471	NEGATIVE
RO	Campo Novo de Rondônia	7	F	SG20032472	NEGATIVE
RO	Campo Novo de Rondônia	6	F	SG20037709	NEGATIVE
RO	Campo Novo de Rondônia	8	F	SG20037710	NEGATIVE
RO	Campo Novo de Rondônia	7	F	SG20037711	NEGATIVE
RO	Campo Novo de Rondônia	8	F	SG20037712	NEGATIVE
RO	Campo Novo de Rondônia	10	F	SG20037713	NEGATIVE
RO	Campo Novo de Rondônia	8	F	SG20037714	NEGATIVE
RO	Campo Novo de Rondônia	8	F	SG20037715	NEGATIVE
RO	Campo Novo de Rondônia	8	F	SG20037716	NEGATIVE
RO	Campo Novo de Rondônia	10	F	SG20037717	NEGATIVE
RO	Campo Novo de Rondônia	8	F	SG20037718	NEGATIVE
RO	Campo Novo de Rondônia	8	F	SG20037719	NEGATIVE
RO	Campo Novo de Rondônia	13	F	SG20038544	NEGATIVE
RO	Campo Novo de Rondônia	9	M	SG20038545	NEGATIVE
RO	Campo Novo de Rondônia	9	F	SG20038546	NEGATIVE
RO	Campo Novo de Rondônia	10	F	SG20038547	NEGATIVE
RO	Campo Novo de Rondônia	8	F	SG20038548	NEGATIVE
RO	Campo Novo de Rondônia	9	F	SG20038549	NEGATIVE
RO	Campo Novo de Rondônia	13	F	SG20038550	NEGATIVE
RO	Campo Novo de Rondônia	13	F	SG20038551	NEGATIVE
RO	Campo Novo de Rondônia	15	F	SG20038552	NEGATIVE
RO	Campo Novo de Rondônia	13	F	SG20038553	NEGATIVE
RO	Campo Novo de Rondônia	13	F	SG20038554	NEGATIVE
RO	Campo Novo de Rondônia	14	F	SG20038555	NEGATIVE
RO	Campo Novo de Rondônia	13	M	SG20038556	NEGATIVE
RO	Campo Novo de Rondônia	14	F	SG20038557	NEGATIVE
RO	Campo Novo de Rondônia	13	F	SG20038558	NEGATIVE
RO	Campo Novo de Rondônia	14	F	SG20038559	NEGATIVE
RO	Campo Novo de Rondônia	14	F	SG20038560	NEGATIVE
RO	Campo Novo de Rondônia	16	F	SG20038561	NEGATIVE
RO	Campo Novo de Rondônia	13	F	SG20038562	NEGATIVE
RO	Campo Novo de Rondônia	13	F	SG20038563	NEGATIVE
RO	Campo Novo de Rondônia	12	F	SG20038564	NEGATIVE
RO	Campo Novo de Rondônia	13	F	SG20038565	NEGATIVE
RO	Campo Novo de Rondônia	13	M	SG20038566	NEGATIVE
RO	Campo Novo de Rondônia	13	M	SG20038567	NEGATIVE
RO	Campo Novo de Rondônia	13	M	SG20038568	NEGATIVE
RO	Campo Novo de Rondônia	9	F	SG20038569	NEGATIVE
RO	Campo Novo de Rondônia	8	F	SG20042990	NEGATIVE
RO	Campo Novo de Rondônia	14	F	SG20042991	NEGATIVE
RO	Campo Novo de Rondônia	8	F	SG20042992	NEGATIVE
RO	Campo Novo de Rondônia	8	F	SG20042993	NEGATIVE
RO	Campo Novo de Rondônia	15	F	SG20042994	NEGATIVE
RO	Campo Novo de Rondônia	14	F	SG20042995	NEGATIVE
RO	Campo Novo de Rondônia	14	F	SG20042996	NEGATIVE
RO	Campo Novo de Rondônia	11	F	SG20042997	NEGATIVE
RO	Campo Novo de Rondônia	11	F	SG20042998	NEGATIVE
RO	Campo Novo de Rondônia	8	F	SG20042999	NEGATIVE
RO	Campo Novo de Rondônia	14	F	SG20043000	NEGATIVE
RO	Campo Novo de Rondônia	8	F	SG20043001	NEGATIVE
RO	Campo Novo de Rondônia	8	F	SG20043002	NEGATIVE
RO	Campo Novo de Rondônia	14	F	SG20043003	NEGATIVE
RO	Campo Novo de Rondônia	11	F	SG20043004	NEGATIVE
RO	Campo Novo de Rondônia	14	F	SG20032784	NEGATIVE
RO	Campo Novo de Rondônia	13	F	SG20032785	NEGATIVE
RO	Campo Novo de Rondônia	11	F	SG20032786	NEGATIVE
RO	Campo Novo de Rondônia	12	F	SG20032787	NEGATIVE
RO	Campo Novo de Rondônia	11	F	SG20032788	NEGATIVE
AC	Rio Branco	18	F	SG20019573	NEGATIVE
AC	Rio Branco	18	F	SG20019574	NEGATIVE
AC	Rio Branco	12	F	SG20019575	NEGATIVE
AC	Rio Branco	12	F	SG20019576	NEGATIVE
AC	Rio Branco	15	M	SG20019577	NEGATIVE
AC	Rio Branco	15	F	SG20019578	NEGATIVE
AC	Rio Branco	12	F	SG20019579	NEGATIVE
AC	Rio Branco	8	F	SG20019580	NEGATIVE
AC	Rio Branco	10	F	SG20019581	NEGATIVE
AC	Rio Branco	8	F	SG20019582	NEGATIVE
AC	Rio Branco	12	F	SG20019583	NEGATIVE
AC	Rio Branco	15	F	SG20019584	NEGATIVE
AC	Rio Branco	18	F	SG20019585	NEGATIVE
AC	Rio Branco	12	F	SG20019586	NEGATIVE
AC	Rio Branco	12	F	SG20019587	NEGATIVE
AC	Rio Branco	10	M	SG20019588	NEGATIVE
AC	Rio Branco	15	M	SG20019589	NEGATIVE
AC	Rio Branco	10	M	SG20019590	NEGATIVE
RO	Rolim de Moura	14	F	SG20036636	NEGATIVE
RO	Rolim de Moura	10	F	SG20036637	NEGATIVE
RO	Rolim de Moura	12	F	SG20036638	NEGATIVE
RO	Rolim de Moura	8	F	SG20036639	NEGATIVE
RO	Rolim de Moura	12	F	SG20036640	NEGATIVE
RO	Rolim de Moura	12	F	SG20036641	NEGATIVE
RO	Rolim de Moura	13	F	SG20036642	NEGATIVE
RO	Rolim de Moura	11	F	SG20036643	NEGATIVE
RO	Rolim de Moura	8	F	SG20036644	NEGATIVE
RO	Rolim de Moura	12	F	SG20036645	NEGATIVE
RO	Rolim de Moura	8	F	SG20036646	NEGATIVE
RO	Rolim de Moura	10	F	SG20036647	NEGATIVE
RO	Rolim de Moura	11	F	SG20036648	NEGATIVE
RO	Rolim de Moura	12	F	SG20036649	NEGATIVE
RO	Rolim de Moura	16	F	SG20036650	NEGATIVE
RO	Rolim de Moura	7	F	SG20036651	NEGATIVE
RO	Rolim de Moura	8	F	SG20036652	NEGATIVE
RO	Rolim de Moura	9	F	SG20036653	NEGATIVE
RO	Rolim de Moura	10	F	SG20036654	NEGATIVE
AC	Rio Branco	8	F	SG20019660	NEGATIVE
AC	Rio Branco	8	F	SG20019661	NEGATIVE
AC	Rio Branco	8	F	SG20019662	NEGATIVE
AC	Rio Branco	8	F	SG20019663	NEGATIVE
AC	Rio Branco	8	F	SG20019664	NEGATIVE
AC	Rio Branco	8	F	SG20019665	NEGATIVE
AC	Rio Branco	8	F	SG20019666	NEGATIVE
AC	Rio Branco	8	M	SG20019667	NEGATIVE
AC	Rio Branco	8	M	SG20019668	NEGATIVE
AC	Rio Branco	8	M	SG20019669	NEGATIVE
AC	Rio Branco	8	F	SG20019670	NEGATIVE
AC	Rio Branco	8	F	SG20019671	NEGATIVE
AC	Rio Branco	8	F	SG20019672	NEGATIVE
AC	Rio Branco	8	F	SG20019673	NEGATIVE
AC	Rio Branco	8	F	SG20019674	NEGATIVE
AC	Rio Branco	8	F	SG20019675	NEGATIVE
AC	Rio Branco	8	F	SG20019676	NEGATIVE
AC	Rio Branco	8	F	SG20019677	NEGATIVE
AC	Rio Branco	8	F	SG20019678	NEGATIVE
AC	Rio Branco	8	F	SG20019679	NEGATIVE
AC	Rio Branco	8	F	SG20019680	NEGATIVE
AC	Rio Branco	8	F	SG20019681	NEGATIVE
AC	Rio Branco	8	F	SG20019682	NEGATIVE
AC	Rio Branco	8	F	SG20019683	NEGATIVE
AC	Rio Branco	8	F	SG20019684	NEGATIVE
AC	Rio Branco	8	F	SG20019685	NEGATIVE
AC	Rio Branco	8	F	SG20019686	NEGATIVE
AC	Rio Branco	8	F	SG20019687	NEGATIVE
AC	Rio Branco	8	F	SG20019688	NEGATIVE
AC	Rio Branco	8	F	SG20019689	NEGATIVE
AC	Rio Branco	8	F	SG20019690	NEGATIVE
AC	Rio Branco	8	F	SG20019691	NEGATIVE
RO	Vilhena	9	F	SG20036793	NEGATIVE
RO	Vilhena	9	F	SG20036794	NEGATIVE
RO	Vilhena	9	F	SG20036795	NEGATIVE
RO	Vilhena	13	M	SG20036796	NEGATIVE
RO	Vilhena	13	F	SG20036797	NEGATIVE
RO	Vilhena	13	F	SG20036798	NEGATIVE
RO	Vilhena	14	F	SG20036799	NEGATIVE
RO	Vilhena	14	F	SG20036800	NEGATIVE
RO	Vilhena	13	F	SG20036801	NEGATIVE
RO	Vilhena	9	F	SG20036802	NEGATIVE
RO	Vilhena	13	F	SG20036803	NEGATIVE
RO	Vilhena	12	F	SG20036804	NEGATIVE
RO	Vilhena	9	F	SG20036805	NEGATIVE
RO	Vilhena	9	F	SG20036806	NEGATIVE
RO	Vilhena	9	M	SG20036807	NEGATIVE
RO	Vilhena	9	F	SG20036808	NEGATIVE
RO	Vilhena	9	F	SG20036809	NEGATIVE
RO	Vilhena	13	F	SG20036810	NEGATIVE
RO	Rolim de Moura	8	F	SG20033004	NEGATIVE
RO	Rolim de Moura	8	F	SG20033005	NEGATIVE
RO	Rolim de Moura	8	F	SG20033006	NEGATIVE
RO	Rolim de Moura	8	F	SG20033007	NEGATIVE
RO	Rolim de Moura	8	F	SG20033008	NEGATIVE
RO	Alta Floresta D'Oeste	12	F	SG20036257	NEGATIVE
RO	Alta Floresta D'Oeste	10	M	SG20036258	NEGATIVE
RO	Alta Floresta D'Oeste	10	M	SG20036259	NEGATIVE
RO	Alta Floresta D'Oeste	10	M	SG20036260	NEGATIVE
RO	Alta Floresta D'Oeste	10	F	SG20036261	NEGATIVE
RO	Alta Floresta D'Oeste	18	F	SG20036262	NEGATIVE
RO	Alta Floresta D'Oeste	12	F	SG20036263	NEGATIVE
RO	Alta Floresta D'Oeste	14	F	SG20036264	NEGATIVE
RO	Alta Floresta D'Oeste	12	F	SG20036265	NEGATIVE
RO	Alta Floresta D'Oeste	10	F	SG20036266	NEGATIVE
RO	Alta Floresta D'Oeste	10	F	SG20036267	NEGATIVE
RO	Alta Floresta D'Oeste	8	F	SG20036268	NEGATIVE
RO	Alta Floresta D'Oeste	11	F	SG20036269	NEGATIVE
RO	Alta Floresta D'Oeste	10	F	SG20036270	NEGATIVE
RO	Alta Floresta D'Oeste	12	F	SG20036271	NEGATIVE
RO	Alta Floresta D'Oeste	7	F	SG20036272	NEGATIVE
RO	Alta Floresta D'Oeste	10	F	SG20036273	NEGATIVE
RO	Alta Floresta D'Oeste	10	F	SG20036274	NEGATIVE
RO	Alta Floresta D'Oeste	10	F	SG20036275	NEGATIVE
RO	Alta Floresta D'Oeste	10	F	SG20036276	NEGATIVE
[truncated: 716 more rows]

## Sheet: 2021_RR_AM
State	Municipality	Age (months)	Sex	Sample ID	Results	Pestivirus species
RR	Cantá	10	M	SG21016163	NEGATIVE
RR	Cantá	8	F	SG21016164	NEGATIVE
RR	Cantá	8	M	SG21016165	NEGATIVE
RR	Cantá	8	M	SG21016166	NEGATIVE
RR	Cantá	12	M	SG21016167	NEGATIVE
RR	Cantá	12	M	SG21016168	NEGATIVE
RR	Cantá	8	M	SG21016169	NEGATIVE
RR	Cantá	8	M	SG21016170	NEGATIVE
RR	Cantá	12	M	SG21016171	NEGATIVE
RR	Cantá	12	M	SG21016172	NEGATIVE
RR	Caracaraí	12	M	SG21026324	NEGATIVE
RR	Caracaraí	8	F	SG21026325	NEGATIVE
RR	Caracaraí	8	M	SG21026326	NEGATIVE
RR	Caracaraí	8	M	SG21026327	NEGATIVE
RR	Caracaraí	8	F	SG21026328	NEGATIVE
RR	Caracaraí	12	M	SG21026329	NEGATIVE
RR	Caracaraí	8	M	SG21026330	NEGATIVE
RR	Caracaraí	8	F	SG21026331	NEGATIVE
RR	Caracaraí	12	F	SG21026332	NEGATIVE
RR	Caracaraí	8	F	SG21026333	NEGATIVE
RR	Caracaraí	8	F	SG21026334	NEGATIVE
RR	Caracaraí	8	M	SG21026335	NEGATIVE
RR	Caracaraí	8	F	SG21026336	NEGATIVE
RR	Cantá	17	M	SG22000628	NEGATIVE
RR	Cantá	24	M	SG22000629	NEGATIVE
RR	Cantá	13	M	SG22000630	NEGATIVE
RR	Cantá	15	M	SG22000631	NEGATIVE
RR	Cantá	10	M	SG22000632	NEGATIVE
RR	Cantá	12	M	SG22000633	NEGATIVE
RR	Cantá	12	M	SG22000634	NEGATIVE
RR	Cantá	12	M	SG22000635	NEGATIVE
RR	Cantá	10	M	SG22000636	NEGATIVE
RR	Cantá	8	F	SG22000637	NEGATIVE
RR	Cantá	8	M	SG22000638	NEGATIVE
RR	Cantá	8	M	SG22000639	NEGATIVE
RR	Cantá	12	F	SG22000640	NEGATIVE
RR	Cantá	12	M	SG22000641	NEGATIVE
RR	Cantá	8	M	SG22000642	NEGATIVE
RR	Cantá	8	F	SG22000643	NEGATIVE
RR	Cantá	12	F	SG22000644	NEGATIVE
RR	Cantá	12	F	SG22000645	NEGATIVE
RR	Cantá	12	F	SG22000646	NEGATIVE
RR	Cantá	8	M	SG22000647	NEGATIVE
RR	Cantá	8	F	SG22000648	NEGATIVE
RR	Cantá	8	M	SG22000649	NEGATIVE
RR	Cantá	8	M	SG22000650	NEGATIVE
RR	Cantá	12	M	SG22000651	NEGATIVE
RR	Cantá	8	M	SG22000652	NEGATIVE
RR	Cantá	8	M	SG22000653	NEGATIVE
RR	Cantá	12	M	SG22000654	NEGATIVE
RR	Cantá	8	M	SG22000655	NEGATIVE
RR	Cantá	8	M	SG22000656	NEGATIVE
RR	Cantá	8	M	SG22000657	NEGATIVE
RR	Cantá	8	F	SG22000658	NEGATIVE
RR	Cantá	8	M	SG22000659	NEGATIVE
RR	Bonfim	8	M	SG21019444	NEGATIVE
RR	Bonfim	8	F	SG21019445	NEGATIVE
RR	Bonfim	8	M	SG21019446	NEGATIVE
RR	Bonfim	12	M	SG21019447	NEGATIVE
RR	Bonfim	12	M	SG21019448	NEGATIVE
RR	Bonfim	8	M	SG21019449	NEGATIVE
RR	Bonfim	8	M	SG21019450	NEGATIVE
RR	Bonfim	12	M	SG21019451	NEGATIVE
RR	Bonfim	12	M	SG21019452	NEGATIVE
RR	Bonfim	12	M	SG21019453	NEGATIVE
RR	Bonfim	8	M	SG21019454	NEGATIVE
RR	Bonfim	8	F	SG21019455	NEGATIVE
RR	Bonfim	8	M	SG21019456	NEGATIVE
RR	Bonfim	8	M	SG21019457	NEGATIVE
RR	Bonfim	12	F	SG21019458	NEGATIVE
RR	Bonfim	8	M	SG21019459	NEGATIVE
RR	Bonfim	8	M	SG21019460	NEGATIVE
RR	Bonfim	12	F	SG21019461	NEGATIVE
RR	Bonfim	8	F	SG21019462	NEGATIVE
RR	Bonfim	8	F	SG21019463	NEGATIVE
RR	Bonfim	8	F	SG21019464	NEGATIVE
RR	Bonfim	8	F	SG21019465	NEGATIVE
RR	Pacaraima	12	M	SG21009039	NEGATIVE
RR	Pacaraima	8	M	SG21009040	NEGATIVE
RR	Pacaraima	8	M	SG21009041	NEGATIVE
RR	Pacaraima	8	F	SG21009042	NEGATIVE
RR	Pacaraima	8	M	SG21009043	NEGATIVE
RR	Pacaraima	8	M	SG21009044	NEGATIVE
RR	Pacaraima	8	F	SG21009045	NEGATIVE
RR	Pacaraima	8	M	SG22001017	NEGATIVE
RR	Pacaraima	8	M	SG22001018	NEGATIVE
RR	Pacaraima	12	F	SG22001019	NEGATIVE
RR	Pacaraima	12	F	SG22001020	NEGATIVE
RR	Pacaraima	8	F	SG22001021	NEGATIVE
RR	Pacaraima	8	F	SG22001022	NEGATIVE
RR	Pacaraima	12	M	SG22001023	NEGATIVE
RR	Pacaraima	12	F	SG21009025	NEGATIVE
RR	Pacaraima	12	M	SG21009026	NEGATIVE
RR	Pacaraima	8	M	SG21009027	NEGATIVE
RR	Pacaraima	8	M	SG21009028	NEGATIVE
RR	Pacaraima	8	M	SG21009029	NEGATIVE
RR	Pacaraima	8	M	SG21009030	NEGATIVE
RR	Pacaraima	12	M	SG21009031	NEGATIVE
RR	Pacaraima	8	M	SG21009032	NEGATIVE
RR	Pacaraima	8	M	SG21009033	NEGATIVE
RR	Pacaraima	12	M	SG21009034	NEGATIVE
RR	Pacaraima	8	F	SG21009035	NEGATIVE
RR	Pacaraima	8	M	SG21009036	NEGATIVE
RR	Pacaraima	8	M	SG21009037	NEGATIVE
RR	Pacaraima	8	F	SG21009038	NEGATIVE
RR	Pacaraima	12	M	SG22001024	NEGATIVE
RR	Pacaraima	8	M	SG22001025	NEGATIVE
RR	Pacaraima	8	M	SG22001026	NEGATIVE
RR	Pacaraima	8	M	SG22001027	NEGATIVE
RR	Pacaraima	8	M	SG22001028	NEGATIVE
RR	Pacaraima	8	M	SG22001029	NEGATIVE
RR	Pacaraima	8	M	SG22001030	NEGATIVE
RR	Pacaraima	8	M	SG22001031	NEGATIVE
RR	Pacaraima	8	M	SG22001032	NEGATIVE
RR	Pacaraima	12	F	SG22001033	NEGATIVE
RR	Pacaraima	12	M	SG22001034	NEGATIVE
RR	Pacaraima	8	M	SG22001035	NEGATIVE
RR	Pacaraima	8	F	SG22001036	NEGATIVE
RR	Pacaraima	12	M	SG22001037	NEGATIVE
RR	Pacaraima	12	M	SG21009011	NEGATIVE
RR	Pacaraima	12	F	SG21009012	NEGATIVE
RR	Pacaraima	8	F	SG21009013	NEGATIVE
RR	Pacaraima	8	F	SG21009014	NEGATIVE
RR	Pacaraima	8	F	SG21009015	NEGATIVE
RR	Pacaraima	8	F	SG21009016	NEGATIVE
RR	Pacaraima	12	M	SG21009017	NEGATIVE
RR	Pacaraima	8	M	SG21009018	NEGATIVE
RR	Pacaraima	8	M	SG21009019	NEGATIVE
RR	Pacaraima	12	F	SG21009020	NEGATIVE
RR	Pacaraima	8	M	SG21009021	NEGATIVE
RR	Pacaraima	8	M	SG21009022	NEGATIVE
RR	Pacaraima	8	F	SG21009023	NEGATIVE
RR	Pacaraima	8	M	SG21009024	NEGATIVE
RR	Pacaraima	12	M	SG22001038	NEGATIVE
RR	Pacaraima	8	F	SG22001039	NEGATIVE
RR	Pacaraima	8	F	SG22001040	NEGATIVE
RR	Pacaraima	8	F	SG22001041	NEGATIVE
RR	Pacaraima	8	F	SG22001042	NEGATIVE
RR	Pacaraima	8	M	SG22001043	NEGATIVE
RR	Pacaraima	8	F	SG22001044	NEGATIVE
RR	Pacaraima	8	M	SG22001045	NEGATIVE
RR	Pacaraima	8	M	SG22001046	NEGATIVE
RR	Pacaraima	12	M	SG22001047	NEGATIVE
RR	Pacaraima	12	M	SG22001048	NEGATIVE
RR	Pacaraima	8	M	SG22001049	NEGATIVE
RR	Pacaraima	8	M	SG22001050	NEGATIVE
RR	Pacaraima	12	M	SG22001051	NEGATIVE
RR	Pacaraima	12	M	SG22001052	NEGATIVE
RR	Pacaraima	12	M	SG22001053	NEGATIVE
RR	Pacaraima	8	F	SG22001054	NEGATIVE
RR	Pacaraima	8	M	SG22001055	NEGATIVE
RR	Pacaraima	8	M	SG22001056	NEGATIVE
RR	Pacaraima	8	F	SG22001057	NEGATIVE
RR	Pacaraima	12	M	SG22001058	NEGATIVE
RR	Pacaraima	8	M	SG22001059	NEGATIVE
RR	Pacaraima	8	M	SG22001060	NEGATIVE
RR	Pacaraima	12	M	SG22001061	NEGATIVE
RR	Pacaraima	8	M	SG22001062	NEGATIVE
RR	Pacaraima	8	M	SG22001063	NEGATIVE
RR	Pacaraima	8	M	SG22001064	NEGATIVE
RR	Pacaraima	8	M	SG22001065	NEGATIVE
RR	Pacaraima	12	M	SG22001066	NEGATIVE
RR	Pacaraima	8	F	SG22001067	NEGATIVE
RR	Pacaraima	8	M	SG22001068	NEGATIVE
RR	Pacaraima	8	M	SG22001069	NEGATIVE
RR	Pacaraima	8	F	SG22001070	NEGATIVE
RR	Pacaraima	8	M	SG22001071	NEGATIVE
RR	Pacaraima	8	M	SG22001072	NEGATIVE
RR	Pacaraima	8	F	SG22001073	NEGATIVE
RR	Pacaraima	8	F	SG22001074	NEGATIVE
RR	Pacaraima	12	F	SG22001075	NEGATIVE
RR	Pacaraima	12	F	SG22001076	NEGATIVE
RR	Pacaraima	8	F	SG22001077	NEGATIVE
RR	Pacaraima	8	M	SG22001078	NEGATIVE
RR	Pacaraima	12	M	SG22001079	NEGATIVE
RR	Pacaraima	12	M	SG22001080	NEGATIVE
RR	Pacaraima	12	F	SG22001081	NEGATIVE
RR	Pacaraima	8	M	SG22001082	NEGATIVE
RR	Pacaraima	8	M	SG22001083	NEGATIVE
RR	Pacaraima	8	F	SG22001084	NEGATIVE
RR	Pacaraima	8	M	SG22001085	NEGATIVE
RR	Pacaraima	12	M	SG22001086	NEGATIVE
RR	Pacaraima	8	F	SG22001087	NEGATIVE
RR	Pacaraima	8	F	SG22001088	NEGATIVE
RR	Pacaraima	12	F	SG22001089	NEGATIVE
RR	Pacaraima	8	F	SG22001090	NEGATIVE
RR	Pacaraima	8	M	SG22001091	NEGATIVE
RR	Pacaraima	8	F	SG22001092	NEGATIVE
RR	Pacaraima	8	M	SG22001093	NEGATIVE
RR	Pacaraima	10	M	SG22001094	NEGATIVE
RR	Pacaraima	12	M	SG22001095	NEGATIVE
RR	Pacaraima	8	M	SG22001096	NEGATIVE
RR	Pacaraima	8	M	SG22001097	NEGATIVE
RR	Pacaraima	8	M	SG22001098	NEGATIVE
RR	Pacaraima	8	M	SG22001099	NEGATIVE
RR	Pacaraima	8	M	SG22001100	NEGATIVE
RR	Pacaraima	8	M	SG22001101	NEGATIVE
RR	Pacaraima	8	F	SG22001102	NEGATIVE
RR	Pacaraima	8	M	SG22001103	NEGATIVE
RR	Pacaraima	12	M	SG22001104	NEGATIVE
RR	Pacaraima	12	F	SG22001105	NEGATIVE
RR	Pacaraima	8	M	SG22001106	NEGATIVE
RR	Pacaraima	8	M	SG22001107	NEGATIVE
RR	Pacaraima	12	M	SG22001108	NEGATIVE
RR	Pacaraima	12	M	SG22001109	NEGATIVE
RR	Pacaraima	12	M	SG22001110	NEGATIVE
RR	Pacaraima	8	M	SG22001111	NEGATIVE
RR	Pacaraima	8	M	SG22001112	NEGATIVE
RR	Pacaraima	8	M	SG22001113	NEGATIVE
RR	Pacaraima	8	M	SG22001114	NEGATIVE
RR	Pacaraima	12	F	SG22001115	NEGATIVE
RR	Pacaraima	8	M	SG22001116	NEGATIVE
RR	Pacaraima	8	M	SG22001117	NEGATIVE
RR	Pacaraima	12	F	SG22001118	NEGATIVE
RR	Pacaraima	8	M	SG22001119	NEGATIVE
RR	Pacaraima	8	M	SG22001120	NEGATIVE
RR	Pacaraima	8	F	SG22001121	NEGATIVE
RR	Pacaraima	8	F	SG22001122	NEGATIVE
RR	Pacaraima	8	F	SG22001123	NEGATIVE
RR	Pacaraima	8	F	SG22001124	NEGATIVE
RR	Pacaraima	8	F	SG22001125	NEGATIVE
RR	Pacaraima	8	M	SG22001126	NEGATIVE
RR	Pacaraima	12	M	SG22001127	NEGATIVE
RR	Pacaraima	8	M	SG22001128	NEGATIVE
RR	Pacaraima	8	F	SG22001129	NEGATIVE
RR	Pacaraima	8	M	SG22001130	NEGATIVE
RR	Pacaraima	8	M	SG22001131	NEGATIVE
RR	Pacaraima	8	F	SG22001132	NEGATIVE
RR	Pacaraima	8	M	SG22001133	NEGATIVE
RR	Pacaraima	8	M	SG22001134	NEGATIVE
RR	Pacaraima	8	F	SG22001135	NEGATIVE
RR	Pacaraima	12	F	SG22001136	NEGATIVE
RR	Pacaraima	12	F	SG22001137	NEGATIVE
RR	Pacaraima	8	F	SG22001138	NEGATIVE
RR	Pacaraima	8	M	SG22001139	NEGATIVE
RR	Pacaraima	12	F	SG22001140	NEGATIVE
RR	Pacaraima	12	M	SG22001141	NEGATIVE
RR	Pacaraima	12	M	SG22001142	NEGATIVE
RR	Pacaraima	8	M	SG22001143	NEGATIVE
AM	Benjamin Constant	8	M	SG21008176	NEGATIVE
AM	Benjamin Constant	8	M	SG21008177	NEGATIVE
AM	Benjamin Constant	8	M	SG21008178	NEGATIVE
AM	Benjamin Constant	12	M	SG21008255	NEGATIVE
AM	Benjamin Constant	8	M	SG21008256	NEGATIVE
AM	Benjamin Constant	8	M	SG21008257	NEGATIVE
AM	Benjamin Constant	12	F	SG21009176	NEGATIVE
AM	Benjamin Constant	8	M	SG21009177	NEGATIVE
AM	Benjamin Constant	8	M	SG21009178	NEGATIVE
AM	Benjamin Constant	8	F	SG21009179	NEGATIVE
AM	Benjamin Constant	8	M	SG21009180	NEGATIVE
AM	Benjamin Constant	10	M	SG21009181	NEGATIVE
AM	Benjamin Constant	12	M	SG21009182	NEGATIVE
AM	Benjamin Constant	8	M	SG21009183	NEGATIVE
AM	Benjamin Constant	8	M	SG21009184	NEGATIVE
AM	Benjamin Constant	8	M	SG21009185	NEGATIVE
AM	Benjamin Constant	8	M	SG21009186	NEGATIVE
AM	Benjamin Constant	8	M	SG21009187	NEGATIVE
AM	Benjamin Constant	8	M	SG21009188	NEGATIVE
AM	Benjamin Constant	8	F	SG21009189	NEGATIVE
AM	Benjamin Constant	8	M	SG21009190	NEGATIVE
AM	Benjamin Constant	12	M	SG21009191	NEGATIVE
AM	Benjamin Constant	12	F	SG21009192	NEGATIVE
AM	Benjamin Constant	8	M	SG21009193	NEGATIVE
AM	Benjamin Constant	8	M	SG21009194	NEGATIVE
AM	Benjamin Constant	12	F	SG21009195	NEGATIVE
AM	Benjamin Constant	12	F	SG21009196	NEGATIVE
AM	Benjamin Constant	12	F	SG21009197	NEGATIVE
AM	Benjamin Constant	8	F	SG21009198	NEGATIVE
AM	Benjamin Constant	8	F	SG21009199	NEGATIVE
AM	Benjamin Constant	8	F	SG21009200	NEGATIVE
AM	Benjamin Constant	8	M	SG21009201	NEGATIVE
AM	Benjamin Constant	12	M	SG21009202	NEGATIVE
AM	Benjamin Constant	8	F	SG21009203	NEGATIVE
AM	Benjamin Constant	8	F	SG21009204	NEGATIVE
AM	Benjamin Constant	12	F	SG21009205	NEGATIVE
AM	Benjamin Constant	8	F	SG21009206	NEGATIVE
AM	Benjamin Constant	8	M	SG21009207	NEGATIVE
AM	Benjamin Constant	8	F	SG21009208	NEGATIVE
AM	Benjamin Constant	8	F	SG21009209	NEGATIVE
AM	Benjamin Constant	10	F	SG21009210	NEGATIVE
AM	Benjamin Constant	12	M	SG21009211	NEGATIVE
AM	Benjamin Constant	15	M	SG21009213	NEGATIVE
AM	Benjamin Constant	8	M	SG21009214	NEGATIVE
AM	Benjamin Constant	10	F	SG21009215	NEGATIVE
AM	Benjamin Constant	12	M	SG21009216	NEGATIVE
AM	Benjamin Constant	14	F	SG21009217	NEGATIVE
AM	Benjamin Constant	13	M	SG21009218	NEGATIVE
AM	Benjamin Constant	12	M	SG21009219	NEGATIVE
AM	Benjamin Constant	12	F	SG21009222	NEGATIVE
AM	Benjamin Constant	12	F	SG21009223	NEGATIVE
AM	Benjamin Constant	12	F	SG21009224	NEGATIVE
AM	Benjamin Constant	12	F	SG21009227	NEGATIVE
AM	Benjamin Constant	12	F	SG21009228	NEGATIVE
AM	Benjamin Constant	12	F	SG21009229	NEGATIVE
AM	São Paulo de Olivença	8	M	SG21009230	NEGATIVE
AM	São Paulo de Olivença	10	M	SG21009231	NEGATIVE
AM	São Paulo de Olivença	8	M	SG21009232	NEGATIVE
AM	São Paulo de Olivença	8	F	SG21009233	NEGATIVE
AM	Autazes	8	F	SG21021000	NEGATIVE
AM	Autazes	12	M	SG21021001	NEGATIVE
AM	Autazes	12	F	SG21021002	NEGATIVE
AM	Autazes	8	F	SG21021003	NEGATIVE
AM	Autazes	8	F	SG21021004	NEGATIVE
AM	Autazes	12	F	SG21021005	NEGATIVE
AM	Autazes	12	F	SG21021006	NEGATIVE
AM	Autazes	12	M	SG21021007	NEGATIVE
AM	Autazes	8	M	SG21021008	NEGATIVE
AM	Autazes	8	F	SG21021009	NEGATIVE
AM	Autazes	8	F	SG21021010	NEGATIVE
AM	Autazes	8	F	SG21021011	NEGATIVE
AM	Autazes	12	F	SG21021012	NEGATIVE
AM	Autazes	8	F	SG21021059	NEGATIVE
AM	Autazes	8	F	SG21021060	NEGATIVE
AM	Autazes	12	M	SG21021061	NEGATIVE
AM	Autazes	8	F	SG21021062	NEGATIVE
AM	Autazes	8	F	SG21021063	NEGATIVE
AM	Autazes	8	F	SG21021087	NEGATIVE
AM	Autazes	8	F	SG21021088	NEGATIVE
AM	Autazes	17	M	SG21021089	NEGATIVE
AM	Autazes	24	F	SG21021090	NEGATIVE
AM	Autazes	13	M	SG21021091	NEGATIVE
AM	Autazes	15	F	SG21021092	NEGATIVE
AM	Autazes	10	M	SG21021093	NEGATIVE
AM	Autazes	12	F	SG21021094	NEGATIVE
AM	Autazes	12	F	SG21021095	NEGATIVE
AM	Autazes	12	F	SG21021096	NEGATIVE
AM	Autazes	10	M	SG21021097	NEGATIVE
AM	Autazes	8	M	SG21021098	NEGATIVE
AM	Autazes	8	M	SG21021099	NEGATIVE
AM	Itacoatiara	8	F	SG21026632	NEGATIVE
AM	Itacoatiara	12	F	SG21026633	NEGATIVE
AM	Itacoatiara	12	M	SG21026634	NEGATIVE
AM	Itacoatiara	8	M	SG21026635	NEGATIVE
AM	Itacoatiara	8	F	SG21026636	NEGATIVE
AM	Itacoatiara	12	F	SG21026637	NEGATIVE
AM	Itacoatiara	12	M	SG21026638	NEGATIVE
AM	Itacoatiara	12	F	SG21026639	NEGATIVE
AM	Itacoatiara	8	F	SG21026640	NEGATIVE
AM	Itacoatiara	8	M	SG21026641	NEGATIVE
RR	Alto Alegre	8	M	SG21003842	NEGATIVE
RR	Alto Alegre	8	M	SG21003843	NEGATIVE
RR	Alto Alegre	12	M	SG21003844	NEGATIVE
RR	Alto Alegre	8	M	SG21003845	NEGATIVE
RR	Alto Alegre	8	F	SG21003846	NEGATIVE
RR	Alto Alegre	12	M	SG21003847	NEGATIVE
RR	Alto Alegre	8	F	SG21003848	NEGATIVE
RR	Alto Alegre	8	F	SG21003849	NEGATIVE
RR	Alto Alegre	8	F	SG21003850	NEGATIVE
RR	Alto Alegre	8	M	SG21003851	NEGATIVE
RR	Alto Alegre	8	M	SG21003852	NEGATIVE
RR	Alto Alegre	8	M	SG21003853	NEGATIVE
RR	Alto Alegre	8	M	SG21003854	NEGATIVE
RR	Alto Alegre	8	F	SG21003855	NEGATIVE
RR	Alto Alegre	12	F	SG21003856	NEGATIVE
RR	Alto Alegre	12	M	SG21003857	NEGATIVE
RR	Alto Alegre	8	F	SG21003858	NEGATIVE
RR	Alto Alegre	8	F	SG21003859	NEGATIVE
RR	Alto Alegre	12	F	SG21003860	NEGATIVE
RR	Rorainópolis	12	F	SG21006503	NEGATIVE
RR	Rorainópolis	12	F	SG21006504	NEGATIVE
RR	Rorainópolis	8	M	SG21006505	NEGATIVE
RR	Rorainópolis	8	M	SG21006506	NEGATIVE
RR	Rorainópolis	8	F	SG21006507	NEGATIVE
RR	Rorainópolis	8	M	SG21006508	NEGATIVE
RR	Rorainópolis	12	F	SG21006509	NEGATIVE
RR	Rorainópolis	8	F	SG21006510	NEGATIVE
RR	Rorainópolis	8	M	SG21006511	NEGATIVE
RR	Rorainópolis	12	M	SG21006512	NEGATIVE
RR	Rorainópolis	8	F	SG21006513	NEGATIVE
RR	Rorainópolis	8	M	SG21006514	NEGATIVE
RR	Rorainópolis	8	F	SG21006515	NEGATIVE
RR	Rorainópolis	8	F	SG21006516	NEGATIVE
RR	Rorainópolis	12	M	SG21006517	NEGATIVE
RR	Rorainópolis	8	F	SG21006518	NEGATIVE
RR	Rorainópolis	8	M	SG21006519	NEGATIVE
RR	Rorainópolis	8	F	SG21006520	NEGATIVE
RR	Rorainópolis	8	M	SG21006521	NEGATIVE
RR	Rorainópolis	8	M	SG21006643	NEGATIVE
RR	Rorainópolis	8	F	SG21006644	NEGATIVE
RR	Rorainópolis	8	F	SG21006645	NEGATIVE
RR	Rorainópolis	8	F	SG21006646	NEGATIVE
RR	Rorainópolis	12	F	SG21006647	NEGATIVE
RR	Rorainópolis	12	F	SG21006648	NEGATIVE
RR	Rorainópolis	8	M	SG21006649	NEGATIVE
RR	Rorainópolis	8	F	SG21006650	NEGATIVE
RR	Rorainópolis	12	F	SG21006678	NEGATIVE
RR	Rorainópolis	12	F	SG21006679	NEGATIVE
RR	Rorainópolis	12	F	SG21006680	NEGATIVE
RR	Rorainópolis	8	F	SG21006681	NEGATIVE
RR	Rorainópolis	8	F	SG21006682	NEGATIVE
RR	Rorainópolis	8	F	SG21006683	NEGATIVE
RR	Rorainópolis	8	F	SG21006684	NEGATIVE
RR	Rorainópolis	12	F	SG21006685	NEGATIVE
RR	Mucajaí	8	F	SG21013927	NEGATIVE
RR	Mucajaí	8	F	SG21013928	NEGATIVE
RR	Mucajaí	12	F	SG21013929	NEGATIVE
RR	Mucajaí	8	F	SG21013930	NEGATIVE
RR	Mucajaí	8	F	SG21013931	NEGATIVE
RR	Mucajaí	8	F	SG21013932	NEGATIVE
RR	Mucajaí	8	F	SG21013933	NEGATIVE
RR	Mucajaí	12	F	SG21013934	NEGATIVE
RR	Mucajaí	8	F	SG21013935	NEGATIVE
RR	Mucajaí	8	F	SG21013936	NEGATIVE
RR	Mucajaí	8	F	SG21013937	NEGATIVE
RR	Mucajaí	8	F	SG21013938	NEGATIVE
RR	Mucajaí	8	F	SG21013939	NEGATIVE
RR	Mucajaí	8	F	SG21013940	NEGATIVE
RR	Mucajaí	8	F	SG21013941	NEGATIVE
RR	Mucajaí	8	F	SG21013942	NEGATIVE
RR	Mucajaí	12	F	SG21013943	NEGATIVE
RR	Mucajaí	12	F	SG21013944	NEGATIVE
RR	Mucajaí	8	F	SG21013945	NEGATIVE
RR	Mucajaí	8	F	SG21013946	NEGATIVE
RR	Mucajaí	12	F	SG21013947	NEGATIVE
RR	Mucajaí	12	F	SG21013948	NEGATIVE
RR	Mucajaí	12	F	SG21013949	NEGATIVE
RR	Mucajaí	8	F	SG21013950	NEGATIVE
RR	Mucajaí	8	F	SG21013951	NEGATIVE
RR	Mucajaí	8	F	SG21013952	NEGATIVE
RR	Mucajaí	8	F	SG21013953	NEGATIVE
RR	Mucajaí	12	F	SG21013954	NEGATIVE
RR	Mucajaí	8	F	SG21013955	NEGATIVE
RR	Mucajaí	8	F	SG21013956	NEGATIVE
RR	Mucajaí	12	F	SG21013957	NEGATIVE
RR	Mucajaí	8	F	SG21013958	NEGATIVE
AM	Tabatinga	8	F	SG21008168	NEGATIVE
AM	Tabatinga	8	F	SG21008169	NEGATIVE
AM	Tabatinga	8	F	SG21008170	NEGATIVE
AM	Tabatinga	12	F	SG21008171	NEGATIVE
AM	Tabatinga	8	F	SG21008172	NEGATIVE
AM	Tabatinga	8	F	SG21008173	NEGATIVE
AM	Tabatinga	8	F	SG21008174	NEGATIVE
AM	Tabatinga	8	F	SG21008175	NEGATIVE
AM	Tabatinga	8	F	SG21008180	NEGATIVE
AM	Tabatinga	8	F	SG21008181	NEGATIVE
AM	Tabatinga	8	F	SG21008182	NEGATIVE
AM	Tabatinga	8	F	SG21008183	NEGATIVE
AM	Tabatinga	12	F	SG21008184	NEGATIVE
AM	Tabatinga	12	F	SG21008260	NEGATIVE
AM	Tabatinga	8	F	SG21008261	NEGATIVE
AM	Tabatinga	8	F	SG21008262	NEGATIVE
AM	Tabatinga	12	F	SG21008263	NEGATIVE
AM	São Paulo de Olivença	12	F	SG21009240	NEGATIVE
AM	São Paulo de Olivença	12	F	SG21009241	NEGATIVE
AM	São Paulo de Olivença	8	F	SG21009242	NEGATIVE
AM	Parintins	8	F	SG21016790	NEGATIVE
AM	Parintins	8	F	SG21016791	NEGATIVE
AM	Parintins	8	F	SG21016792	NEGATIVE
AM	Parintins	12	F	SG21016793	NEGATIVE
AM	Parintins	8	F	SG21016794	NEGATIVE
AM	Parintins	8	F	SG21016795	NEGATIVE
AM	Parintins	12	F	SG21016796	NEGATIVE
AM	Parintins	8	F	SG21016797	NEGATIVE
AM	Parintins	8	F	SG21016798	NEGATIVE
AM	Parintins	8	F	SG21016799	NEGATIVE
AM	Parintins	8	F	SG21016926	NEGATIVE
AM	Parintins	12	F	SG21016927	NEGATIVE
AM	Parintins	8	F	SG21016928	NEGATIVE
AM	Parintins	8	F	SG21016929	NEGATIVE
AM	Parintins	8	F	SG21016930	NEGATIVE
AM	Parintins	8	F	SG21017076	NEGATIVE
AM	Parintins	8	F	SG21017077	NEGATIVE
AM	Parintins	8	F	SG21017078	NEGATIVE
AM	Parintins	8	F	SG21017079	NEGATIVE
AM	Parintins	8	F	SG21017080	NEGATIVE
AM	Carauari	12	F	SG21028279	NEGATIVE
AM	Carauari	12	M	SG21028280	NEGATIVE
AM	Carauari	8	M	SG21028281	NEGATIVE
AM	Carauari	8	M	SG21028282	NEGATIVE
AM	Carauari	12	F	SG21028283	NEGATIVE
AM	Carauari	12	M	SG21028284	NEGATIVE
AM	Carauari	12	F	SG21028285	NEGATIVE
AM	Carauari	8	M	SG21028286	NEGATIVE
AM	Carauari	8	M	SG21028287	NEGATIVE
AM	Carauari	8	F	SG21028288	NEGATIVE
AM	Carauari	8	F	SG21028289	NEGATIVE
AM	Carauari	12	F	SG21028290	NEGATIVE
AM	Carauari	8	F	SG21028291	NEGATIVE
AM	Carauari	8	F	SG21028292	NEGATIVE
AM	Carauari	12	F	SG21028293	NEGATIVE
AM	Carauari	8	M	SG21028294	NEGATIVE
AM	Carauari	8	M	SG21028295	NEGATIVE
AM	Carauari	8	M	SG21028296	NEGATIVE
AM	Carauari	8	F	SG21028297	NEGATIVE
AM	Carauari	10	F	SG21028298	NEGATIVE
AM	Carauari	12	M	SG21028299	NEGATIVE
AM	Carauari	8	F	SG21028300	NEGATIVE
AM	Carauari	8	F	SG21028301	NEGATIVE
AM	Carauari	8	F	SG21028302	NEGATIVE
AM	Carauari	8	F	SG21028303	NEGATIVE
AM	Carauari	8	F	SG21028304	NEGATIVE
AM	Carauari	8	M	SG21028305	NEGATIVE
AM	Carauari	8	M	SG21028306	NEGATIVE
AM	Carauari	8	F	SG21028307	NEGATIVE
AM	Carauari	12	F	SG21028308	NEGATIVE
AM	Carauari	12	F	SG21028309	NEGATIVE
AM	Carauari	8	F	SG21028310	NEGATIVE
AM	Carauari	8	F	SG21028311	NEGATIVE
AM	Carauari	12	F	SG21028312	NEGATIVE
AM	Carauari	12	M	SG21028313	NEGATIVE
AM	Carauari	12	F	SG21028314	NEGATIVE
AM	Carauari	8	F	SG21028315	NEGATIVE
AM	Carauari	8	F	SG21028316	NEGATIVE
AM	Boa Vista do Ramos	8	F	SG21028327	NEGATIVE
AM	Boa Vista do Ramos	8	M	SG21028328	NEGATIVE
AM	Boa Vista do Ramos	12	F	SG21028329	NEGATIVE
AM	Boa Vista do Ramos	8	M	SG21028330	NEGATIVE
AM	Boa Vista do Ramos	8	F	SG21028331	NEGATIVE
AM	Boa Vista do Ramos	12	M	SG21028377	NEGATIVE
AM	Boa Vista do Ramos	8	F	SG21028378	NEGATIVE
AM	Boa Vista do Ramos	8	F	SG21028379	NEGATIVE
AM	Boa Vista do Ramos	8	F	SG21028380	NEGATIVE
AM	Boa Vista do Ramos	8	M	SG21028381	NEGATIVE
AM	Boa Vista do Ramos	8	M	SG21033472	NEGATIVE
AM	Boa Vista do Ramos	8	M	SG21033473	NEGATIVE
AM	Boa Vista do Ramos	8	F	SG21033474	NEGATIVE
AM	Boa Vista do Ramos	8	F	SG21033475	NEGATIVE
AM	Boa Vista do Ramos	12	M	SG21033476	NEGATIVE
AM	Boa Vista do Ramos	8	M	SG21033477	NEGATIVE
AM	Boa Vista do Ramos	8	F	SG21033478	NEGATIVE
AM	Boa Vista do Ramos	8	F	SG21033479	NEGATIVE
RR	Amajari	8	M	SG21008098	NEGATIVE
RR	Amajari	8	F	SG21008099	NEGATIVE
RR	Amajari	8	F	SG21008100	NEGATIVE
RR	Amajari	8	M	SG21008101	NEGATIVE
RR	Amajari	8	M	SG21008102	NEGATIVE
RR	Amajari	12	M	SG21008103	NEGATIVE
RR	Amajari	12	M	SG21008104	NEGATIVE
RR	Amajari	8	M	SG21008105	NEGATIVE
RR	Amajari	8	F	SG21008106	NEGATIVE
RR	Amajari	12	M	SG21008107	NEGATIVE
RR	Amajari	12	F	SG21008108	NEGATIVE
RR	Amajari	12	F	SG21008109	NEGATIVE
RR	Amajari	8	F	SG21008110	NEGATIVE
RR	Amajari	8	M	SG21008111	NEGATIVE
RR	Amajari	8	M	SG21008112	NEGATIVE
RR	Amajari	8	M	SG21008113	NEGATIVE
RR	Amajari	12	M	SG21008114	NEGATIVE
RR	Amajari	8	F	SG21008115	NEGATIVE
RR	Amajari	8	F	SG21008116	NEGATIVE
RR	Amajari	12	M	SG21008117	NEGATIVE
RR	Amajari	8	F	SG21008118	NEGATIVE
RR	Amajari	8	F	SG21008119	NEGATIVE
RR	Amajari	8	F	SG21008120	NEGATIVE
RR	Amajari	8	F	SG21008121	NEGATIVE
RR	Amajari	10	F	SG21008122	NEGATIVE
RR	Amajari	12	M	SG21008123	NEGATIVE
RR	Amajari	8	M	SG21008124	NEGATIVE
RR	Amajari	8	F	SG21008125	NEGATIVE
RR	Amajari	8	M	SG21008126	NEGATIVE
RR	Amajari	8	F	SG21008127	NEGATIVE
RR	Amajari	8	F	SG21008128	NEGATIVE
RR	Amajari	8	M	SG21008129	NEGATIVE
RR	Amajari	8	M	SG21008130	NEGATIVE
RR	Amajari	8	F	SG21008131	NEGATIVE
RR	Amajari	12	M	SG21008132	NEGATIVE
RR	Iracema	12	F	SG21007073	NEGATIVE
RR	Iracema	8	F	SG21007074	NEGATIVE
RR	Iracema	8	M	SG21007075	NEGATIVE
RR	Iracema	12	F	SG21007076	NEGATIVE
RR	Iracema	12	M	SG21007077	NEGATIVE
RR	Iracema	12	F	SG21007078	NEGATIVE
RR	Iracema	8	M	SG21007079	NEGATIVE
RR	Iracema	8	M	SG21007080	NEGATIVE
RR	Iracema	8	F	SG21007081	NEGATIVE
RR	Iracema	8	M	SG21007082	NEGATIVE
RR	Iracema	12	M	SG21007083	NEGATIVE
RR	Iracema	8	M	SG21007084	NEGATIVE
RR	Iracema	8	M	SG21007085	NEGATIVE
RR	Iracema	12	M	SG21007086	NEGATIVE
RR	Iracema	8	M	SG21007087	NEGATIVE
RR	Iracema	8	M	SG21007088	NEGATIVE
RR	Iracema	8	M	SG21007089	NEGATIVE
RR	Iracema	8	M	SG21007090	NEGATIVE
RR	Iracema	10	M	SG21007091	NEGATIVE
RR	Iracema	12	M	SG21007092	NEGATIVE
RR	Iracema	15	M	SG21007093	NEGATIVE
RR	Iracema	8	M	SG21007094	NEGATIVE
RR	Iracema	10	M	SG21007095	NEGATIVE
RR	Iracema	12	M	SG21007096	NEGATIVE
RR	Iracema	14	M	SG21007097	NEGATIVE
RR	Iracema	13	M	SG21007098	NEGATIVE
RR	Iracema	12	M	SG21007099	NEGATIVE
RR	Iracema	12	M	SG21007100	NEGATIVE
RR	Iracema	12	M	SG21007101	NEGATIVE
RR	Mucajaí	12	M	SG21014056	NEGATIVE
RR	Mucajaí	12	M	SG21014057	NEGATIVE
RR	Mucajaí	12	M	SG21014058	NEGATIVE
RR	Mucajaí	12	M	SG21014059	NEGATIVE
RR	Mucajaí	8	M	SG21014060	NEGATIVE
RR	Mucajaí	12	M	SG21014061	NEGATIVE
RR	Mucajaí	12	M	SG21014062	NEGATIVE
RR	Cantá	7	F	SG21016800	NEGATIVE
RR	Cantá	7	M	SG21016801	NEGATIVE
RR	Cantá	18	M	SG21016802	NEGATIVE
RR	Cantá	8	F	SG21016803	NEGATIVE
RR	Cantá	20	F	SG21016804	NEGATIVE
RR	Cantá	11	M	SG21017041	NEGATIVE
RR	Cantá	7	F	SG21017042	NEGATIVE
RR	Cantá	12	F	SG21017043	NEGATIVE
RR	Cantá	11	F	SG21017044	NEGATIVE
RR	Cantá	12	F	SG21017045	NEGATIVE
RR	Cantá	8	F	SG21017046	NEGATIVE
RR	Cantá	10	F	SG21017047	NEGATIVE
RR	Cantá	12	F	SG21017048	NEGATIVE
RR	Cantá	11	F	SG21017049	NEGATIVE
RR	Cantá	8	F	SG21017050	NEGATIVE
RR	Bonfim	18	F	SG21018324	NEGATIVE
RR	Bonfim	8	M	SG21018325	NEGATIVE
RR	Bonfim	18	F	SG21018326	NEGATIVE
RR	Bonfim	24	F	SG21018327	NEGATIVE
RR	Bonfim	24	F	SG21018328	NEGATIVE
RR	Bonfim	8	M	SG21018329	NEGATIVE
RR	Bonfim	8	F	SG21018330	NEGATIVE
RR	Bonfim	24	F	SG21018331	NEGATIVE
RR	Bonfim	24	F	SG21018332	NEGATIVE
RR	Bonfim	24	F	SG21018333	NEGATIVE
RR	Bonfim	24	F	SG21018334	NEGATIVE
RR	Bonfim	24	F	SG21018335	NEGATIVE
RR	Bonfim	24	F	SG21018336	NEGATIVE
RR	Bonfim	18	F	SG21018337	NEGATIVE
RR	Bonfim	24	F	SG21018338	NEGATIVE
RR	Bonfim	8	F	SG21018339	NEGATIVE
RR	Bonfim	18	F	SG21018340	NEGATIVE
RR	Bonfim	11	F	SG21018341	NEGATIVE
RR	Bonfim	18	F	SG21018342	NEGATIVE
RR	Bonfim	12	F	SG21018343	NEGATIVE
RR	Bonfim	12	F	SG21018344	NEGATIVE
RR	Bonfim	8	F	SG21018345	NEGATIVE
RR	Bonfim	18	F	SG21018346	NEGATIVE
RR	Bonfim	24	F	SG21018347	NEGATIVE
RR	Bonfim	18	M	SG21018348	NEGATIVE
RR	Bonfim	24	F	SG21018349	NEGATIVE
RR	Bonfim	12	F	SG21018350	NEGATIVE
RR	Bonfim	12	F	SG21018351	NEGATIVE
RR	Bonfim	18	F	SG21018352	NEGATIVE
RR	Bonfim	18	M	SG21018353	NEGATIVE
RR	Bonfim	24	F	SG21018354	NEGATIVE
RR	Bonfim	12	F	SG21018355	NEGATIVE
RR	Bonfim	24	F	SG21018356	NEGATIVE
RR	Bonfim	11	M	SG21018534	NEGATIVE
RR	Bonfim	12	M	SG21018535	NEGATIVE
RR	Bonfim	12	M	SG21018536	NEGATIVE
RR	Bonfim	12	M	SG21018537	NEGATIVE
RR	Bonfim	12	M	SG21018538	NEGATIVE
RR	Bonfim	10	M	SG21018539	NEGATIVE
RR	Bonfim	12	M	SG21018541	NEGATIVE
RR	Bonfim	16	M	SG21018542	NEGATIVE
RR	Bonfim	13	M	SG21018543	NEGATIVE
RR	Bonfim	12	M	SG21018544	NEGATIVE
RR	Bonfim	13	M	SG21018545	NEGATIVE
RR	Bonfim	13	M	SG21018546	NEGATIVE
RR	Bonfim	12	M	SG21018547	NEGATIVE
RR	Bonfim	16	M	SG21018548	NEGATIVE
RR	Bonfim	12	M	SG21018549	NEGATIVE
RR	Bonfim	15	M	SG21018551	NEGATIVE
RR	Bonfim	12	M	SG21018553	NEGATIVE
RR	Bonfim	13	M	SG21018554	NEGATIVE
RR	Bonfim	13	M	SG21018555	NEGATIVE
RR	Bonfim	12	M	SG21018556	NEGATIVE
RR	Bonfim	13	M	SG21018557	NEGATIVE
RR	Bonfim	12	M	SG21018558	NEGATIVE
RR	Bonfim	13	M	SG21018559	NEGATIVE
RR	Bonfim	13	M	SG21018560	NEGATIVE
RR	Bonfim	12	M	SG21018561	NEGATIVE
RR	Bonfim	15	M	SG21018562	NEGATIVE
RR	Bonfim	14	M	SG21018563	NEGATIVE
RR	Bonfim	13	M	SG21018564	NEGATIVE
RR	Bonfim	13	M	SG21018565	NEGATIVE
RR	Bonfim	12	F	SG21018744	NEGATIVE
RR	Bonfim	9	F	SG21018745	NEGATIVE
RR	Bonfim	12	F	SG21018746	NEGATIVE
RR	Bonfim	10	M	SG21018747	NEGATIVE
RR	Bonfim	11	F	SG21018748	NEGATIVE
RR	Bonfim	12	M	SG21018749	NEGATIVE
RR	Bonfim	12	F	SG21018750	NEGATIVE
RR	Bonfim	11	F	SG21018751	NEGATIVE
RR	Bonfim	11	F	SG21018752	NEGATIVE
RR	Bonfim	12	F	SG21018753	NEGATIVE
RR	Bonfim	15	F	SG21018754	NEGATIVE
RR	Bonfim	13	F	SG21018755	NEGATIVE
RR	Bonfim	14	M	SG21018756	NEGATIVE
RR	Bonfim	12	F	SG21018757	NEGATIVE
RR	Bonfim	13	F	SG21018758	NEGATIVE
RR	Bonfim	12	M	SG21018759	NEGATIVE
RR	Bonfim	7	F	SG21018760	NEGATIVE
RR	Bonfim	8	F	SG21018761	NEGATIVE
RR	Bonfim	12	F	SG21018762	NEGATIVE
RR	Caroebe	6	M	SG21003219	NEGATIVE
RR	Caroebe	6	M	SG21003220	NEGATIVE
RR	Caroebe	6	M	SG21003221	NEGATIVE
RR	Caroebe	6	M	SG21003222	NEGATIVE
RR	Caroebe	6	M	SG21003223	NEGATIVE
RR	Caroebe	6	F	SG21003224	NEGATIVE
RR	Caroebe	6	F	SG21003225	NEGATIVE
RR	Caroebe	6	M	SG21003226	NEGATIVE
RR	Caroebe	6	F	SG21003227	NEGATIVE
RR	Caroebe	6	F	SG21003228	NEGATIVE
RR	Caroebe	6	F	SG21003229	NEGATIVE
RR	Caroebe	6	F	SG21003230	NEGATIVE
RR	Caroebe	6	F	SG21003231	NEGATIVE
RR	Caroebe	6	F	SG21003232	NEGATIVE
RR	Caroebe	6	F	SG21003233	NEGATIVE
RR	Caroebe	6	F	SG21003234	NEGATIVE
RR	Caroebe	6	M	SG21003235	NEGATIVE
RR	Caroebe	6	F	SG21003236	NEGATIVE
RR	Caroebe	6	F	SG21003237	NEGATIVE
RR	Caroebe	6	F	SG21003238	NEGATIVE
RR	Caroebe	6	F	SG21003239	NEGATIVE
RR	Caroebe	6	F	SG21003240	NEGATIVE
RR	Caroebe	6	F	SG21003241	NEGATIVE
RR	Caroebe	6	M	SG21003242	NEGATIVE
RR	Caroebe	6	F	SG21003243	NEGATIVE
RR	Caroebe	6	M	SG21003244	NEGATIVE
RR	Caroebe	6	M	SG21003245	NEGATIVE
RR	Caroebe	6	M	SG21003246	NEGATIVE
RR	Caroebe	6	M	SG21003247	NEGATIVE
RR	Caroebe	6	F	SG21003248	NEGATIVE
RR	Caroebe	6	F	SG21003249	NEGATIVE
RR	Caroebe	6	F	SG21003250	NEGATIVE
RR	Caroebe	6	F	SG21003313	NEGATIVE
RR	Caroebe	6	F	SG21003314	NEGATIVE
RR	Caroebe	7	F	SG21003315	NEGATIVE
RR	Caroebe	8	F	SG21003316	NEGATIVE
RR	Caroebe	6	F	SG21003317	NEGATIVE
RR	Caroebe	6	F	SG21003318	NEGATIVE
RR	Caroebe	6	F	SG21003319	NEGATIVE
RR	Caroebe	7	M	SG21003320	NEGATIVE
RR	Caroebe	8	M	SG21003321	NEGATIVE
RR	Caroebe	6	M	SG21003322	NEGATIVE
RR	Uiramutã	17	M	SG21009752	NEGATIVE
RR	Uiramutã	10	F	SG21009753	NEGATIVE
RR	Uiramutã	16	M	SG21009754	NEGATIVE
RR	Uiramutã	9	M	SG21009755	NEGATIVE
RR	Uiramutã	8	M	SG21009756	NEGATIVE
RR	Uiramutã	8	M	SG21009757	NEGATIVE
RR	Uiramutã	13	M	SG21009758	NEGATIVE
RR	Uiramutã	16	F	SG21009759	NEGATIVE
RR	Uiramutã	8	F	SG21009760	NEGATIVE
RR	Uiramutã	14	F	SG21009761	NEGATIVE
RR	Uiramutã	7	F	SG21009962	NEGATIVE
RR	Uiramutã	10	M	SG21009963	NEGATIVE
RR	Uiramutã	10	M	SG21009964	NEGATIVE
RR	Uiramutã	9	F	SG21009965	NEGATIVE
RR	Uiramutã	18	M	SG21009966	NEGATIVE
RR	Uiramutã	8	M	SG21009967	NEGATIVE
RR	Uiramutã	9	F	SG21009968	NEGATIVE
RR	Uiramutã	11	F	SG21009969	NEGATIVE
RR	Uiramutã	15	F	SG21009970	NEGATIVE
RR	Uiramutã	13	F	SG21009971	NEGATIVE
RR	Uiramutã	14	F	SG21009972	NEGATIVE
RR	Uiramutã	8	F	SG21009973	NEGATIVE
RR	Uiramutã	16	F	SG21009974	NEGATIVE
RR	Uiramutã	7	F	SG21009975	NEGATIVE
RR	Uiramutã	6	M	SG21009976	NEGATIVE
RR	Uiramutã	14	M	SG21009977	NEGATIVE
RR	Uiramutã	15	F	SG21009978	NEGATIVE
RR	Uiramutã	14	F	SG21009979	NEGATIVE
RR	Uiramutã	9	M	SG21009980	NEGATIVE
RR	Uiramutã	18	M	SG21009981	NEGATIVE
RR	Uiramutã	12	F	SG21009982	NEGATIVE
RR	Uiramutã	15	M	SG21009983	NEGATIVE
RR	Uiramutã	13	F	SG21010067	NEGATIVE
RR	Uiramutã	18	F	SG21010068	NEGATIVE
RR	Uiramutã	12	F	SG21010069	NEGATIVE
RR	Uiramutã	11	F	SG21010070	NEGATIVE
RR	Uiramutã	12	M	SG21010071	NEGATIVE
RR	Uiramutã	14	M	SG21010072	NEGATIVE
RR	Uiramutã	13	M	SG21010073	NEGATIVE
RR	Uiramutã	14	M	SG21010074	NEGATIVE
RR	Uiramutã	15	F	SG21010075	NEGATIVE
RR	Uiramutã	15	F	SG21010076	NEGATIVE
RR	Uiramutã	18	F	SG21010077	NEGATIVE
RR	Uiramutã	16	F	SG21010078	NEGATIVE
RR	Uiramutã	17	F	SG21010079	NEGATIVE
RR	Uiramutã	13	F	SG21010080	NEGATIVE
RR	Uiramutã	15	M	SG21010081	NEGATIVE
RR	Uiramutã	14	M	SG21010082	NEGATIVE
RR	Uiramutã	13	F	SG21010083	NEGATIVE
RR	Uiramutã	14	F	SG21010084	NEGATIVE
RR	Uiramutã	14	M	SG21010085	NEGATIVE
RR	Mucajaí	8	F	SG21013402	NEGATIVE
RR	Mucajaí	7	F	SG21013403	NEGATIVE
RR	Mucajaí	6	M	SG21013404	NEGATIVE
RR	Mucajaí	7	M	SG21013405	NEGATIVE
RR	Mucajaí	10	F	SG21013406	NEGATIVE
AM	Coari	8	M	SG21007688	NEGATIVE
AM	Coari	7	F	SG21007689	NEGATIVE
AM	Coari	9	M	SG21007690	NEGATIVE
AM	Coari	6	F	SG21007691	NEGATIVE
AM	Coari	7	F	SG21007692	NEGATIVE
AM	Coari	7	M	SG21007693	NEGATIVE
AM	Coari	14	F	SG21007694	NEGATIVE
AM	Coari	16	F	SG21007695	NEGATIVE
AM	Coari	9	M	SG21007696	NEGATIVE
AM	Coari	18	M	SG21007697	NEGATIVE
AM	Coari	10	F	SG21007701	NEGATIVE
AM	Coari	22	M	SG21007702	NEGATIVE
AM	Coari	12	M	SG21007703	NEGATIVE
AM	Coari	9	M	SG21007716	NEGATIVE
AM	Coari	12	M	SG21007717	NEGATIVE
AM	Coari	10	F	SG21007718	NEGATIVE
AM	Coari	10	F	SG21007719	NEGATIVE
AM	Coari	15	M	SG21007720	NEGATIVE
AM	Careiro	12	M	SG21025378	NEGATIVE
AM	Careiro	14	M	SG21025379	NEGATIVE
AM	Careiro	11	M	SG21025380	NEGATIVE
AM	Careiro	11	M	SG21025381	NEGATIVE
AM	Careiro	16	M	SG21025382	NEGATIVE
AM	Careiro	14	M	SG21025383	NEGATIVE
AM	Careiro	18	M	SG21025384	NEGATIVE
AM	Careiro	14	M	SG21025385	NEGATIVE
AM	Careiro	16	M	SG21025386	NEGATIVE
AM	Careiro	10	M	SG21025387	NEGATIVE
AM	Careiro	13	M	SG21025388	NEGATIVE
AM	Careiro	8	M	SG21025389	NEGATIVE
AM	Careiro	14	M	SG21025390	NEGATIVE
AM	Careiro	15	M	SG21025391	NEGATIVE
AM	Careiro	13	M	SG21025392	NEGATIVE
AM	Careiro	12	F	SG21025393	NEGATIVE
AM	Careiro	13	M	SG21025394	NEGATIVE
AM	Careiro	12	M	SG21025395	NEGATIVE
AM	Careiro	13	M	SG21025396	NEGATIVE
AM	Careiro	8	F	SG21025397	NEGATIVE
AM	Careiro	15	M	SG21025398	NEGATIVE
AM	Careiro	15	F	SG21025399	NEGATIVE
AM	Careiro	15	M	SG21025400	NEGATIVE
AM	Careiro	15	M	SG21025401	NEGATIVE
AM	Careiro	13	F	SG21025402	NEGATIVE
AM	Careiro	13	F	SG21025403	NEGATIVE
AM	Careiro	14	F	SG21025404	NEGATIVE
AM	Careiro	16	F	SG21025405	NEGATIVE
AM	Careiro	16	F	SG21025406	NEGATIVE
AM	Careiro	12	F	SG21025407	NEGATIVE
AM	Careiro	22	M	SG21025408	NEGATIVE
AM	Careiro	14	M	SG21025409	NEGATIVE
AM	Careiro	14	M	SG21025410	NEGATIVE
AM	Careiro	18	F	SG21025411	NEGATIVE
AM	Careiro	16	F	SG21025412	NEGATIVE
AM	Careiro	13	M	SG21025413	NEGATIVE
AM	Careiro	12	F	SG21025414	NEGATIVE
AM	Careiro	13	F	SG21025415	NEGATIVE
AM	Careiro	17	F	SG21025416	NEGATIVE
AM	Careiro	14	F	SG21025417	NEGATIVE
AM	Careiro	12	F	SG21025418	NEGATIVE
AM	Careiro	18	M	SG21025419	NEGATIVE
AM	Careiro	10	M	SG21025420	NEGATIVE
AM	Careiro	16	F	SG21025421	NEGATIVE
AM	Careiro	12	F	SG21025422	NEGATIVE
AM	Careiro	15	F	SG21025423	NEGATIVE
AM	Careiro	10	F	SG21025424	NEGATIVE
AM	Careiro	12	F	SG21025425	NEGATIVE
AM	Careiro	18	F	SG21025426	NEGATIVE
AM	Careiro	18	M	SG21025427	NEGATIVE
AM	Careiro	18	F	SG21025428	NEGATIVE
AM	Careiro	10	F	SG21025429	NEGATIVE
AM	Careiro	10	F	SG21025430	NEGATIVE
AM	Careiro	23	F	SG21025431	NEGATIVE
AM	Careiro	12	M	SG21025432	NEGATIVE
AM	Careiro	20	F	SG21025433	NEGATIVE
AM	Careiro	23	M	SG21025434	NEGATIVE
AM	Careiro	18	F	SG21025435	NEGATIVE
AM	Careiro	20	M	SG21025436	NEGATIVE
AM	Careiro	16	F	SG21025437	NEGATIVE
AM	Careiro	13	F	SG21025464	NEGATIVE
AM	Careiro	18	F	SG21025465	NEGATIVE
AM	Careiro	15	M	SG21025466	NEGATIVE
AM	Careiro	17	M	SG21025467	NEGATIVE
AM	Careiro	15	M	SG21025468	NEGATIVE
AM	Careiro	16	F	SG21025469	NEGATIVE
AM	Careiro	14	F	SG21025470	NEGATIVE
AM	Careiro	17	M	SG21025471	NEGATIVE
AM	Careiro	15	M	SG21025472	NEGATIVE
AM	Careiro	24	F	SG21025473	NEGATIVE
AM	Careiro	24	F	SG21025474	NEGATIVE
AM	Careiro	13	M	SG21025475	NEGATIVE
AM	Careiro	22	F	SG21025476	NEGATIVE
AM	Careiro	20	F	SG21025477	NEGATIVE
AM	Careiro	16	M	SG21025478	NEGATIVE
AM	Careiro	15	M	SG21025479	NEGATIVE
AM	Careiro	17	M	SG21025480	NEGATIVE
AM	Careiro	14	M	SG21025481	NEGATIVE
AM	Careiro	17	M	SG21025482	NEGATIVE
AM	Careiro	21	F	SG21025483	NEGATIVE
AM	Careiro	21	M	SG21025484	NEGATIVE
AM	Careiro	23	F	SG21025485	NEGATIVE
RR	Caroebe	9	F	SG21003595	NEGATIVE
RR	Caroebe	16	F	SG21003596	NEGATIVE
RR	Caroebe	17	M	SG21003597	NEGATIVE
RR	Caroebe	16	M	SG21003598	NEGATIVE
RR	Caroebe	17	M	SG21003599	NEGATIVE
RR	Caroebe	9	M	SG21003600	NEGATIVE
RR	Caroebe	16	F	SG21003601	NEGATIVE
RR	Caroebe	17	F	SG21003602	NEGATIVE
RR	Caroebe	9	M	SG21003603	NEGATIVE
RR	Caroebe	16	F	SG21003604	NEGATIVE
RR	Alto Alegre	12	F	SG21004017	NEGATIVE
RR	Alto Alegre	6	F	SG21004018	NEGATIVE
RR	Alto Alegre	16	F	SG21004019	NEGATIVE
RR	Alto Alegre	12	F	SG21004020	NEGATIVE
RR	Alto Alegre	12	M	SG21004021	NEGATIVE
RR	Alto Alegre	12	M	SG21004022	NEGATIVE
RR	Alto Alegre	6	F	SG21004023	NEGATIVE
RR	Alto Alegre	12	M	SG21004024	NEGATIVE
RR	Alto Alegre	11	F	SG21004025	NEGATIVE
RR	Alto Alegre	6	F	SG21004026	NEGATIVE
RR	Alto Alegre	12	M	SG21004027	NEGATIVE
RR	Alto Alegre	22	M	SG21004028	NEGATIVE
RR	Alto Alegre	8	F	SG21004029	NEGATIVE
RR	Alto Alegre	6	M	SG21004030	NEGATIVE
RR	Alto Alegre	10	F	SG21004031	NEGATIVE
RR	Alto Alegre	6	F	SG21004032	NEGATIVE
RR	Alto Alegre	12	M	SG21004033	NEGATIVE
RR	Alto Alegre	6	F	SG21004034	NEGATIVE
RR	Alto Alegre	7	M	SG21004035	NEGATIVE
RR	Alto Alegre	7	F	SG21004036	NEGATIVE
RR	Alto Alegre	13	M	SG21004037	NEGATIVE
RR	Alto Alegre	15	M	SG21004038	NEGATIVE
RR	Alto Alegre	7	F	SG21006793	NEGATIVE
RR	Alto Alegre	7	M	SG21006794	NEGATIVE
RR	Alto Alegre	6	F	SG21006795	NEGATIVE
RR	Alto Alegre	7	M	SG21006796	NEGATIVE
RR	Alto Alegre	6	F	SG21006797	NEGATIVE
RR	Alto Alegre	6	M	SG21006798	NEGATIVE
RR	Alto Alegre	7	F	SG21006799	NEGATIVE
RR	Alto Alegre	11	F	SG21006800	NEGATIVE
RR	Alto Alegre	10	F	SG21006801	NEGATIVE
RR	Alto Alegre	7	F	SG21006802	NEGATIVE
RR	Alto Alegre	7	F	SG21006803	NEGATIVE
RR	Alto Alegre	8	M	SG21006804	NEGATIVE
RR	Alto Alegre	12	F	SG21006805	NEGATIVE
RR	Alto Alegre	12	F	SG21006806	NEGATIVE
RR	Alto Alegre	10	F	SG21006807	NEGATIVE
RR	Alto Alegre	6	F	SG21006808	NEGATIVE
RR	Alto Alegre	7	F	SG21006809	NEGATIVE
RR	Alto Alegre	6	M	SG21006810	NEGATIVE
RR	Alto Alegre	10	F	SG21006811	NEGATIVE
RR	Amajari	10	F	SG21008185	NEGATIVE
RR	Amajari	15	F	SG21008186	NEGATIVE
RR	Amajari	14	F	SG21008187	NEGATIVE
RR	Amajari	10	F	SG21008188	NEGATIVE
RR	Amajari	12	F	SG21008189	NEGATIVE
RR	Amajari	14	F	SG21008190	NEGATIVE
RR	Amajari	10	F	SG21008191	NEGATIVE
RR	Amajari	13	F	SG21008192	NEGATIVE
RR	Amajari	13	F	SG21008193	NEGATIVE
RR	Amajari	15	F	SG21008194	NEGATIVE
RR	Amajari	15	F	SG21008195	NEGATIVE
RR	Amajari	14	F	SG21008196	NEGATIVE
RR	Amajari	15	F	SG21008197	NEGATIVE
RR	Amajari	18	F	SG21008198	NEGATIVE
RR	Amajari	19	F	SG21008199	NEGATIVE
RR	Amajari	13	F	SG21008200	NEGATIVE
RR	Amajari	13	F	SG21008201	NEGATIVE
RR	Amajari	14	F	SG21008202	NEGATIVE
RR	Amajari	17	F	SG21008203	NEGATIVE
RR	Amajari	12	M	SG21008334	NEGATIVE
RR	Amajari	15	F	SG21008335	NEGATIVE
RR	Amajari	6	M	SG21008336	NEGATIVE
RR	Amajari	24	F	SG21008337	NEGATIVE
RR	Amajari	6	F	SG21008338	NEGATIVE
RR	Amajari	24	F	SG21008339	NEGATIVE
RR	Amajari	18	M	SG21008340	NEGATIVE
RR	Amajari	18	F	SG21008341	NEGATIVE
RR	Amajari	15	F	SG21008342	NEGATIVE
RR	Amajari	18	M	SG21008343	NEGATIVE
RR	Amajari	8	M	SG21008344	NEGATIVE
RR	Amajari	11	M	SG21008345	NEGATIVE
RR	Amajari	8	M	SG21008346	NEGATIVE
RR	Amajari	12	M	SG21008347	NEGATIVE
RR	Amajari	18	F	SG21008348	NEGATIVE
RR	Amajari	18	F	SG21008349	NEGATIVE
RR	Amajari	12	F	SG21008350	NEGATIVE
RR	Amajari	24	M	SG21008351	NEGATIVE
RR	Amajari	18	F	SG21008352	NEGATIVE
RR	Uiramutã	9	F	SG21009927	NEGATIVE
RR	Uiramutã	6	M	SG21009928	NEGATIVE
RR	Uiramutã	8	M	SG21009929	NEGATIVE
RR	Uiramutã	11	F	SG21009930	NEGATIVE
RR	Uiramutã	13	M	SG21009931	NEGATIVE
RR	Uiramutã	16	M	SG21009932	NEGATIVE
RR	Uiramutã	14	F	SG21009933	NEGATIVE
RR	Uiramutã	13	F	SG21009934	NEGATIVE
RR	Uiramutã	15	F	SG21009935	NEGATIVE
RR	Uiramutã	13	M	SG21009936	NEGATIVE
AM	Itacoatiara	10	F	SG21020467	NEGATIVE
AM	Itacoatiara	8	F	SG21020468	NEGATIVE
AM	Itacoatiara	8	M	SG21020469	NEGATIVE
AM	Itacoatiara	8	M	SG21020470	NEGATIVE
AM	Itacoatiara	12	M	SG21020477	NEGATIVE
AM	Itacoatiara	12	F	SG21020478	NEGATIVE
AM	Itacoatiara	8	M	SG21020479	NEGATIVE
AM	Itacoatiara	8	F	SG21020480	NEGATIVE
AM	Itacoatiara	12	M	SG21020481	NEGATIVE
AM	Itacoatiara	12	M	SG21020482	NEGATIVE
AM	Itacoatiara	12	F	SG21020483	NEGATIVE
AM	Itacoatiara	8	F	SG21020484	NEGATIVE
AM	Itacoatiara	8	F	SG21020485	NEGATIVE
AM	Itacoatiara	8	F	SG21020486	NEGATIVE
AM	Itacoatiara	8	F	SG21020487	NEGATIVE
AM	Itacoatiara	12	F	SG21020488	NEGATIVE
AM	Itacoatiara	8	M	SG21020489	NEGATIVE
AM	Itacoatiara	8	M	SG21020490	NEGATIVE
AM	Itacoatiara	12	M	SG21020491	NEGATIVE
AM	Itacoatiara	8	F	SG21020510	NEGATIVE
AM	Itacoatiara	8	F	SG21020511	NEGATIVE
AM	Itacoatiara	8	M	SG21020512	NEGATIVE
AM	Itacoatiara	8	F	SG21020513	NEGATIVE
AM	Itacoatiara	17	F	SG21020514	NEGATIVE
AM	Itacoatiara	24	F	SG21020520	NEGATIVE
AM	Itacoatiara	13	F	SG21020521	NEGATIVE
AM	Itacoatiara	15	F	SG21020522	NEGATIVE
AM	Itacoatiara	10	M	SG21020523	NEGATIVE
AM	Itacoatiara	12	M	SG21020524	NEGATIVE
AM	Itacoatiara	12	F	SG21020525	NEGATIVE
AM	Itacoatiara	12	F	SG21020526	NEGATIVE
AM	Itacoatiara	10	F	SG21020527	NEGATIVE
AM	Itacoatiara	8	F	SG21020528	NEGATIVE
AM	Itacoatiara	8	F	SG21020529	NEGATIVE
AM	Itacoatiara	8	F	SG21020530	NEGATIVE
AM	Itacoatiara	12	M	SG21020531	NEGATIVE
AM	Itacoatiara	12	F	SG21020532	NEGATIVE
AM	Itacoatiara	8	F	SG21020533	NEGATIVE
AM	Itacoatiara	8	F	SG21020534	NEGATIVE
AM	Itacoatiara	12	F	SG21020535	NEGATIVE
AM	Itacoatiara	12	M	SG21020536	NEGATIVE
AM	Itacoatiara	12	F	SG21020537	NEGATIVE
AM	Itacoatiara	8	M	SG21020538	NEGATIVE
AM	Itacoatiara	8	F	SG21020539	NEGATIVE
AM	Itacoatiara	8	M	SG21020540	NEGATIVE
AM	Itacoatiara	8	F	SG21020541	NEGATIVE
AM	Itacoatiara	12	F	SG21020542	NEGATIVE
AM	Itacoatiara	8	F	SG21020543	NEGATIVE
AM	Itacoatiara	8	M	SG21020544	NEGATIVE
AM	Itacoatiara	12	M	SG21020545	NEGATIVE
AM	Itacoatiara	8	M	SG21020546	NEGATIVE
AM	Itacoatiara	8	F	SG21020547	NEGATIVE
AM	Itacoatiara	8	F	SG21020553	NEGATIVE
AM	Itacoatiara	8	M	SG21020554	NEGATIVE
AM	Itacoatiara	8	M	SG21020555	NEGATIVE
AM	Itacoatiara	8	F	SG21020556	NEGATIVE
AM	Itacoatiara	8	F	SG21020557	NEGATIVE
AM	Itacoatiara	8	M	SG21020563	NEGATIVE
AM	Itacoatiara	12	F	SG21020564	NEGATIVE
AM	Itacoatiara	12	F	SG21020565	NEGATIVE
AM	Itacoatiara	8	M	SG21020566	NEGATIVE
AM	Itacoatiara	8	F	SG21020567	NEGATIVE
AM	Itacoatiara	12	M	SG21020568	NEGATIVE
AM	Itacoatiara	12	M	SG21020569	NEGATIVE
AM	Itacoatiara	12	M	SG21020570	NEGATIVE
AM	Itacoatiara	8	F	SG21020571	NEGATIVE
AM	Itacoatiara	8	M	SG21020572	NEGATIVE
AM	Itacoatiara	8	F	SG21020573	NEGATIVE
AM	Itacoatiara	8	M	SG21020574	NEGATIVE
AM	Itacoatiara	12	M	SG21020575	NEGATIVE
AM	Itacoatiara	8	F	SG21020576	NEGATIVE
AM	Itacoatiara	8	F	SG21020577	NEGATIVE
AM	Itacoatiara	12	F	SG21020578	NEGATIVE
AM	Itacoatiara	8	F	SG21020579	NEGATIVE
AM	Itacoatiara	8	F	SG21020580	NEGATIVE
AM	Itacoatiara	8	F	SG21020581	NEGATIVE
AM	Itacoatiara	8	M	SG21020582	NEGATIVE
AM	Itacoatiara	12	M	SG21020583	NEGATIVE
AM	Itacoatiara	8	M	SG21020584	NEGATIVE
AM	Itacoatiara	8	F	SG21020585	NEGATIVE
AM	Itacoatiara	8	F	SG21020586	NEGATIVE
AM	Itacoatiara	8	M	SG21020587	NEGATIVE
AM	Itacoatiara	8	F	SG21020588	NEGATIVE
AM	Itacoatiara	8	F	SG21020589	NEGATIVE
AM	Itacoatiara	8	F	SG21020590	NEGATIVE
AM	Itacoatiara	8	F	SG21020591	NEGATIVE
AM	Itacoatiara	12	F	SG21020592	NEGATIVE
AM	Itacoatiara	12	M	SG21020593	NEGATIVE
AM	Itacoatiara	8	M	SG21020594	NEGATIVE
AM	Itacoatiara	8	F	SG21020595	NEGATIVE
AM	Itacoatiara	12	F	SG21020596	NEGATIVE
AM	Itacoatiara	12	F	SG21020597	NEGATIVE
AM	Itacoatiara	12	F	SG21020598	NEGATIVE
AM	Itacoatiara	8	F	SG21020599	NEGATIVE
AM	Itacoatiara	8	F	SG21020606	NEGATIVE
AM	Itacoatiara	8	M	SG21020607	NEGATIVE
AM	Itacoatiara	8	F	SG21020608	NEGATIVE
AM	Itacoatiara	12	F	SG21020609	NEGATIVE
AM	Itacoatiara	8	F	SG21020610	NEGATIVE
RR	Uiramutã	8	F	SG21009822	NEGATIVE
RR	Uiramutã	12	M	SG21009823	NEGATIVE
RR	Uiramutã	8	F	SG21009824	NEGATIVE
RR	Uiramutã	8	M	SG21009825	NEGATIVE
RR	Uiramutã	8	F	SG21009826	NEGATIVE
RR	Uiramutã	8	M	SG21009827	NEGATIVE
RR	Uiramutã	12	F	SG21009828	NEGATIVE
RR	Uiramutã	8	F	SG21009829	NEGATIVE
RR	Uiramutã	8	F	SG21009830	NEGATIVE
RR	Uiramutã	8	M	SG21009831	NEGATIVE
RR	Uiramutã	8	M	SG21009857	NEGATIVE
RR	Uiramutã	8	M	SG21009858	NEGATIVE
RR	Uiramutã	8	F	SG21009859	NEGATIVE
RR	Uiramutã	8	F	SG21009860	NEGATIVE
RR	Uiramutã	8	M	SG21009861	NEGATIVE
RR	Uiramutã	12	M	SG21009862	NEGATIVE
RR	Uiramutã	12	F	SG21009863	NEGATIVE
RR	Uiramutã	8	F	SG21009864	NEGATIVE
RR	Uiramutã	8	F	SG21009865	NEGATIVE
RR	Uiramutã	12	M	SG21009866	NEGATIVE
RR	Uiramutã	12	M	SG21009892	NEGATIVE
RR	Uiramutã	12	M	SG21009893	NEGATIVE
RR	Uiramutã	8	M	SG21009894	NEGATIVE
RR	Uiramutã	8	F	SG21009895	NEGATIVE
RR	Uiramutã	8	F	SG21009896	NEGATIVE
RR	Uiramutã	8	F	SG21009897	NEGATIVE
RR	Uiramutã	12	M	SG21009898	NEGATIVE
RR	Uiramutã	8	F	SG21009899	NEGATIVE
RR	Uiramutã	8	M	SG21009900	NEGATIVE
RR	Uiramutã	12	F	SG21009901	NEGATIVE
RR	Uiramutã	8	M	SG21009902	NEGATIVE
RR	Uiramutã	8	F	SG21009903	NEGATIVE
RR	Uiramutã	8	F	SG21009904	NEGATIVE
RR	Uiramutã	8	F	SG21009905	NEGATIVE
RR	Uiramutã	12	F	SG21009906	NEGATIVE
RR	Uiramutã	8	F	SG21009907	NEGATIVE
RR	Uiramutã	8	F	SG21009908	NEGATIVE
RR	Uiramutã	8	F	SG21009909	NEGATIVE
RR	Uiramutã	8	M	SG21009910	NEGATIVE
RR	Uiramutã	8	F	SG21009997	NEGATIVE
RR	Uiramutã	8	M	SG21009998	NEGATIVE
RR	Uiramutã	8	M	SG21009999	NEGATIVE
RR	Uiramutã	8	M	SG21010000	NEGATIVE
RR	Uiramutã	12	F	SG21010001	NEGATIVE
RR	Uiramutã	12	F	SG21010002	NEGATIVE
RR	Uiramutã	8	M	SG21010003	NEGATIVE
RR	Uiramutã	8	M	SG21010004	NEGATIVE
RR	Uiramutã	12	M	SG21010005	NEGATIVE
RR	Uiramutã	12	M	SG21010006	NEGATIVE
RR	Uiramutã	12	M	SG21010007	NEGATIVE
RR	Uiramutã	8	F	SG21010008	NEGATIVE
RR	Uiramutã	8	F	SG21010009	NEGATIVE
RR	Uiramutã	8	M	SG21010010	NEGATIVE
RR	Uiramutã	8	M	SG21010011	NEGATIVE
RR	Uiramutã	12	F	SG21010012	NEGATIVE
RR	Uiramutã	8	F	SG21010013	NEGATIVE
RR	Uiramutã	8	M	SG21010014	NEGATIVE
RR	Uiramutã	12	F	SG21010015	NEGATIVE
RR	Uiramutã	8	M	SG21010016	NEGATIVE
RR	Uiramutã	8	M	SG21010017	NEGATIVE
RR	Uiramutã	8	F	SG21010018	NEGATIVE
RR	Uiramutã	8	M	SG21010032	NEGATIVE
RR	Uiramutã	12	F	SG21010033	NEGATIVE
RR	Uiramutã	8	M	SG21010034	NEGATIVE
RR	Uiramutã	8	F	SG21010035	NEGATIVE
RR	Uiramutã	8	F	SG21010036	NEGATIVE
RR	Uiramutã	8	M	SG21010037	NEGATIVE
RR	Uiramutã	8	M	SG21010038	NEGATIVE
RR	Uiramutã	8	F	SG21010039	NEGATIVE
RR	Uiramutã	8	F	SG21010040	NEGATIVE
RR	Uiramutã	8	M	SG21010041	NEGATIVE
RR	Uiramutã	12	M	SG21010042	NEGATIVE
RR	Uiramutã	12	M	SG21010043	NEGATIVE
RR	Uiramutã	8	F	SG21010044	NEGATIVE
RR	Uiramutã	8	M	SG21010045	NEGATIVE
RR	Uiramutã	12	F	SG21010046	NEGATIVE
RR	Uiramutã	12	F	SG21010047	NEGATIVE
RR	Uiramutã	12	F	SG21010048	NEGATIVE
RR	Uiramutã	8	F	SG21010049	NEGATIVE
RR	Uiramutã	8	M	SG21010050	NEGATIVE
RR	Mucajaí	8	M	SG21013227	NEGATIVE
RR	Mucajaí	8	M	SG21013228	NEGATIVE
RR	Mucajaí	12	F	SG21013229	NEGATIVE
RR	Mucajaí	8	F	SG21013230	NEGATIVE
RR	Mucajaí	8	M	SG21013231	NEGATIVE
RR	Mucajaí	12	M	SG21013232	NEGATIVE
RR	Mucajaí	8	M	SG21013233	NEGATIVE
RR	Mucajaí	8	F	SG21013234	NEGATIVE
RR	Mucajaí	8	F	SG21013235	NEGATIVE
RR	Mucajaí	8	M	SG21013236	NEGATIVE
RR	Mucajaí	10	M	SG21013237	NEGATIVE
RR	Mucajaí	12	M	SG21013238	NEGATIVE
RR	Mucajaí	8	M	SG21013239	NEGATIVE
RR	Mucajaí	8	M	SG21013240	NEGATIVE
RR	Mucajaí	8	M	SG21013241	NEGATIVE
RR	Mucajaí	8	M	SG21013242	NEGATIVE
RR	Mucajaí	8	M	SG21013243	NEGATIVE
RR	Mucajaí	8	F	SG21013244	NEGATIVE
RR	Mucajaí	8	F	SG21013245	NEGATIVE
RR	Bonfim	8	M	SG21018394	NEGATIVE
RR	Bonfim	12	M	SG21018395	NEGATIVE
RR	Bonfim	12	M	SG21018396	NEGATIVE
RR	Bonfim	8	M	SG21018397	NEGATIVE
RR	Bonfim	8	M	SG21018398	NEGATIVE
RR	Bonfim	12	M	SG21018399	NEGATIVE
RR	Bonfim	12	M	SG21018400	NEGATIVE
RR	Bonfim	12	M	SG21018401	NEGATIVE
RR	Bonfim	8	M	SG21018402	NEGATIVE
RR	Bonfim	8	M	SG21018403	NEGATIVE
RR	Bonfim	8	M	SG21018404	NEGATIVE
RR	Bonfim	8	M	SG21018405	NEGATIVE
RR	Bonfim	12	M	SG21018406	NEGATIVE
RR	Bonfim	8	M	SG21018407	NEGATIVE
RR	Bonfim	8	M	SG21018408	NEGATIVE
RR	Bonfim	12	M	SG21018409	NEGATIVE
RR	Bonfim	8	M	SG21018410	NEGATIVE
RR	Bonfim	8	M	SG21018411	NEGATIVE
RR	Bonfim	8	M	SG21018412	NEGATIVE
RR	Bonfim	8	M	SG21018413	NEGATIVE
RR	Bonfim	8	M	SG21018414	NEGATIVE
RR	Bonfim	8	M	SG21018415	NEGATIVE
RR	Bonfim	8	M	SG21018416	NEGATIVE
RR	Bonfim	8	M	SG21018417	NEGATIVE
RR	Bonfim	12	M	SG21018418	NEGATIVE
RR	Bonfim	8	M	SG21018419	NEGATIVE
RR	Bonfim	8	M	SG21018420	NEGATIVE
RR	Bonfim	8	M	SG21018421	NEGATIVE
RR	Bonfim	8	M	SG21018422	NEGATIVE
RR	Bonfim	8	M	SG21018423	NEGATIVE
RR	Bonfim	8	M	SG21018424	NEGATIVE
RR	Bonfim	8	M	SG21018425	NEGATIVE
RR	Bonfim	8	F	SG21018604	NEGATIVE
RR	Bonfim	12	F	SG21018605	NEGATIVE
RR	Bonfim	12	M	SG21018606	NEGATIVE
RR	Bonfim	8	M	SG21018607	NEGATIVE
RR	Bonfim	8	F	SG21018608	NEGATIVE
RR	Bonfim	12	F	SG21018609	NEGATIVE
RR	Bonfim	12	F	SG21018610	NEGATIVE
RR	Bonfim	12	F	SG21018814	NEGATIVE
RR	Bonfim	8	M	SG21018815	NEGATIVE
RR	Bonfim	8	F	SG21018816	NEGATIVE
RR	Bonfim	8	F	SG21018817	NEGATIVE
RR	Bonfim	8	F	SG21018818	NEGATIVE
RR	Bonfim	12	F	SG21018819	NEGATIVE
RR	Bonfim	8	F	SG21018820	NEGATIVE
RR	Bonfim	8	F	SG21018821	NEGATIVE
RR	Bonfim	12	F	SG21018822	NEGATIVE
RR	Bonfim	8	M	SG21018823	NEGATIVE
RR	Bonfim	8	M	SG21018824	NEGATIVE
RR	Bonfim	8	M	SG21018825	NEGATIVE
RR	Bonfim	8	F	SG21018826	NEGATIVE
RR	Bonfim	10	F	SG21018827	NEGATIVE
RR	Bonfim	12	M	SG21018828	NEGATIVE
RR	Bonfim	8	M	SG21018829	NEGATIVE
RR	Bonfim	8	M	SG21018830	NEGATIVE
RR	Bonfim	8	F	SG21018831	NEGATIVE
RR	Bonfim	8	M	SG21019024	NEGATIVE
RR	Bonfim	8	F	SG21019025	NEGATIVE
RR	Bonfim	8	F	SG21019026	NEGATIVE
RR	Bonfim	8	M	SG21019027	NEGATIVE
RR	Bonfim	8	M	SG21019028	NEGATIVE
RR	Bonfim	12	F	SG21019029	NEGATIVE
RR	Bonfim	12	F	SG21019030	NEGATIVE
RR	Bonfim	8	M	SG21019031	NEGATIVE
RR	Bonfim	8	F	SG21019032	NEGATIVE
RR	Bonfim	12	M	SG21019033	NEGATIVE
RR	Bonfim	12	M	SG21019034	NEGATIVE
RR	Bonfim	12	M	SG21019035	NEGATIVE
RR	Bonfim	8	F	SG21019036	NEGATIVE
RR	Bonfim	8	M	SG21019037	NEGATIVE
RR	Bonfim	8	M	SG21019038	NEGATIVE
RR	Bonfim	8	F	SG21019039	NEGATIVE
RR	Bonfim	12	F	SG21019040	NEGATIVE
RR	Bonfim	8	M	SG21019041	NEGATIVE
RR	Bonfim	8	M	SG21019042	NEGATIVE
RR	Bonfim	12	F	SG21019514	NEGATIVE
RR	Bonfim	8	F	SG21019515	NEGATIVE
RR	Bonfim	8	F	SG21019516	NEGATIVE
RR	Bonfim	8	M	SG21019517	NEGATIVE
RR	Bonfim	8	F	SG21019518	NEGATIVE
RR	Bonfim	10	M	SG21019519	NEGATIVE
RR	Bonfim	12	M	SG21019520	NEGATIVE
RR	Bonfim	15	F	SG21019521	NEGATIVE
RR	Bonfim	8	M	SG21019522	NEGATIVE
RR	Bonfim	10	F	SG21019523	NEGATIVE
RR	Bonfim	12	F	SG21019524	NEGATIVE
RR	Bonfim	14	F	SG21019525	NEGATIVE
RR	Bonfim	13	F	SG21019526	NEGATIVE
RR	Bonfim	12	M	SG21019527	NEGATIVE
RR	Bonfim	12	M	SG21019528	NEGATIVE
RR	Bonfim	12	M	SG21019529	NEGATIVE
RR	Bonfim	12	F	SG21019530	NEGATIVE
RR	Bonfim	12	F	SG21019531	NEGATIVE
RR	Bonfim	12	F	SG21019532	NEGATIVE
RR	Bonfim	12	M	SG21019533	NEGATIVE
RR	Bonfim	8	F	SG21019534	NEGATIVE
RR	Bonfim	8	M	SG21019535	NEGATIVE
RR	Bonfim	18	F	SG21019536	NEGATIVE
RR	Mucajaí	10	M	SG21013542	NEGATIVE
RR	Mucajaí	10	M	SG21013543	NEGATIVE
RR	Mucajaí	10	M	SG21013544	NEGATIVE
RR	Mucajaí	10	M	SG21013545	NEGATIVE
RR	Mucajaí	10	M	SG21013546	NEGATIVE
RR	Mucajaí	8	M	SG21013547	NEGATIVE
RR	Mucajaí	10	M	SG21013548	NEGATIVE
RR	Mucajaí	12	M	SG21013549	NEGATIVE
RR	Mucajaí	12	M	SG21013550	NEGATIVE
RR	Mucajaí	10	M	SG21013551	NEGATIVE
RR	Mucajaí	12	M	SG21013552	NEGATIVE
RR	Mucajaí	24	M	SG21013553	NEGATIVE
RR	Mucajaí	12	M	SG21013554	NEGATIVE
RR	Mucajaí	12	M	SG21013555	NEGATIVE
RR	Mucajaí	12	M	SG21013556	NEGATIVE
RR	Mucajaí	12	M	SG21013557	NEGATIVE
RR	Mucajaí	10	M	SG21013558	NEGATIVE
RR	Mucajaí	12	M	SG21013559	NEGATIVE
RR	Mucajaí	12	M	SG21013560	NEGATIVE
RR	Bonfim	12	F	SG21018359	NEGATIVE
RR	Bonfim	12	M	SG21018360	NEGATIVE
RR	Bonfim	24	F	SG21018361	NEGATIVE
RR	Bonfim	12	F	SG21018362	NEGATIVE
RR	Bonfim	8	F	SG21018363	NEGATIVE
RR	Bonfim	24	F	SG21018364	NEGATIVE
RR	Bonfim	8	F	SG21018365	NEGATIVE
RR	Bonfim	18	M	SG21018366	NEGATIVE
RR	Bonfim	6	F	SG21018367	NEGATIVE
RR	Bonfim	12	M	SG21018368	NEGATIVE
RR	Bonfim	18	F	SG21018369	NEGATIVE
RR	Bonfim	6	F	SG21018370	NEGATIVE
RR	Bonfim	8	F	SG21018371	NEGATIVE
RR	Bonfim	12	F	SG21018372	NEGATIVE
RR	Bonfim	6	F	SG21018373	NEGATIVE
RR	Bonfim	6	F	SG21018374	NEGATIVE
RR	Bonfim	18	F	SG21018375	NEGATIVE
RR	Bonfim	18	F	SG21018376	NEGATIVE
RR	Bonfim	12	F	SG21018377	NEGATIVE
RR	Bonfim	24	F	SG21018378	NEGATIVE
RR	Normandia	11	M	SG21023753	NEGATIVE
RR	Normandia	9	M	SG21023754	NEGATIVE
RR	Normandia	8	M	SG21023755	NEGATIVE
RR	Normandia	13	M	SG21023756	NEGATIVE
RR	Normandia	8	F	SG21023757	NEGATIVE
RR	Normandia	6	F	SG21023758	NEGATIVE
RR	Normandia	10	F	SG21023759	NEGATIVE
RR	Normandia	8	F	SG21023760	NEGATIVE
RR	Normandia	13	M	SG21023761	NEGATIVE
RR	Normandia	13	F	SG21023762	NEGATIVE
RR	Normandia	6	F	SG21023763	NEGATIVE
RR	Normandia	13	M	SG21023764	NEGATIVE
RR	Normandia	9	M	SG21023765	NEGATIVE
RR	Normandia	9	F	SG21023766	NEGATIVE
RR	Normandia	9	F	SG21023767	NEGATIVE
RR	Normandia	11	F	SG21023768	NEGATIVE
RR	Normandia	10	M	SG21023769	NEGATIVE
RR	Normandia	15	M	SG21023770	NEGATIVE
RR	Normandia	6	F	SG21023771	NEGATIVE
RR	Caracaraí	10	F	SG21026655	NEGATIVE
RR	Caracaraí	9	M	SG21026656	NEGATIVE
RR	Caracaraí	7	F	SG21026657	NEGATIVE
RR	Caracaraí	10	F	SG21026658	NEGATIVE
RR	Caracaraí	10	F	SG21026659	NEGATIVE
RR	Caracaraí	10	F	SG21026660	NEGATIVE
RR	Caracaraí	12	F	SG21026661	NEGATIVE
RR	Caracaraí	9	F	SG21026662	NEGATIVE
RR	Caracaraí	9	F	SG21026663	NEGATIVE
RR	Caracaraí	10	M	SG21026664	NEGATIVE
RR	Caracaraí	8	F	SG21026665	NEGATIVE
RR	Caracaraí	11	F	SG21026666	NEGATIVE
RR	Caracaraí	9	F	SG21026667	NEGATIVE
RR	Normandia	12	F	SG21030207	NEGATIVE
RR	Normandia	7	F	SG21030208	NEGATIVE
RR	Normandia	11	M	SG21030209	NEGATIVE
RR	Normandia	7	F	SG21030210	NEGATIVE
RR	Normandia	12	F	SG21030211	NEGATIVE
RR	Normandia	9	F	SG21030212	NEGATIVE
RR	Normandia	7	F	SG21030213	NEGATIVE
RR	Normandia	13	M	SG21030214	NEGATIVE
RR	Normandia	8	M	SG21030215	NEGATIVE
RR	Normandia	15	F	SG21030216	NEGATIVE
RR	Normandia	9	F	SG21030217	NEGATIVE
RR	Normandia	14	M	SG21030218	NEGATIVE
RR	Normandia	10	F	SG21030219	NEGATIVE
RR	Normandia	8	F	SG21030502	NEGATIVE
RR	Normandia	6	F	SG21030503	NEGATIVE
RR	Normandia	8	F	SG21030504	NEGATIVE
RR	Normandia	9	F	SG21030505	NEGATIVE
RR	Normandia	6	M	SG21030506	NEGATIVE
RR	Normandia	8	F	SG21030507	NEGATIVE
RR	Normandia	10	F	SG21030508	NEGATIVE
RR	Normandia	7	M	SG21030509	NEGATIVE
RR	Normandia	7	M	SG21030510	NEGATIVE
RR	Normandia	8	F	SG21030511	NEGATIVE
RR	Normandia	6	F	SG21030512	NEGATIVE
RR	Normandia	8	F	SG21030513	NEGATIVE
RR	Normandia	6	M	SG21030514	NEGATIVE
RR	Normandia	10	F	SG21030515	NEGATIVE
RR	Normandia	10	F	SG21030516	NEGATIVE
RR	Bonfim	7	M	SG21019654	NEGATIVE
RR	Bonfim	8	M	SG21019655	NEGATIVE
RR	Bonfim	7	F	SG21019656	NEGATIVE
RR	Bonfim	7	M	SG21019657	NEGATIVE
RR	Bonfim	8	M	SG21019658	NEGATIVE
RR	Normandia	6	F	SG21029389	NEGATIVE
RR	Normandia	8	F	SG21029390	NEGATIVE
RR	Normandia	7	M	SG21029391	NEGATIVE
RR	Normandia	12	M	SG21029392	NEGATIVE
RR	Normandia	9	F	SG21029393	NEGATIVE
RR	Normandia	7	M	SG21029394	NEGATIVE
RR	Normandia	7	M	SG21029395	NEGATIVE
RR	Normandia	8	F	SG21029396	NEGATIVE
RR	Normandia	6	F	SG21029397	NEGATIVE
RR	Normandia	8	F	SG21029398	NEGATIVE
RR	Normandia	9	F	SG21029399	NEGATIVE
RR	Normandia	8	F	SG21029400	NEGATIVE
RR	Normandia	8	F	SG21029401	NEGATIVE
RR	Normandia	9	F	SG21029402	NEGATIVE
RR	Normandia	7	F	SG21029403	NEGATIVE
RR	Normandia	7	M	SG21029404	NEGATIVE
RR	Normandia	6	F	SG21029405	NEGATIVE
RR	Normandia	6	F	SG21029406	NEGATIVE
RR	Normandia	10	M	SG21029407	NEGATIVE
RR	Normandia	12	M	SG21029408	NEGATIVE
RR	Normandia	8	F	SG21029409	NEGATIVE
RR	Normandia	6	M	SG21029410	NEGATIVE
RR	Normandia	8	F	SG21029411	NEGATIVE
RR	Normandia	8	M	SG21029412	NEGATIVE
RR	Normandia	11	M	SG21030006	NEGATIVE
RR	Normandia	11	F	SG21030007	NEGATIVE
RR	Normandia	11	M	SG21030008	NEGATIVE
RR	Normandia	13	F	SG21030009	NEGATIVE
RR	Normandia	14	F	SG21030010	NEGATIVE
RR	Normandia	11	M	SG21030011	NEGATIVE
RR	Normandia	16	F	SG21030012	NEGATIVE
RR	Normandia	16	F	SG21030013	NEGATIVE
RR	Normandia	14	F	SG21030014	NEGATIVE
RR	Normandia	13	F	SG21030015	NEGATIVE
RR	Normandia	12	F	SG21030016	NEGATIVE
RR	Normandia	14	F	SG21030017	NEGATIVE
RR	Normandia	8	F	SG21030018	NEGATIVE
RR	Normandia	8	F	SG21030113	NEGATIVE
RR	Normandia	12	M	SG21030114	NEGATIVE
RR	Normandia	7	F	SG21030115	NEGATIVE
RR	Normandia	7	M	SG21030116	NEGATIVE
RR	Normandia	6	F	SG21030117	NEGATIVE
RR	Normandia	8	F	SG21030118	NEGATIVE
RR	Normandia	6	M	SG21030119	NEGATIVE
RR	Normandia	8	M	SG21030120	NEGATIVE
RR	Normandia	12	M	SG21030121	NEGATIVE
RR	Normandia	7	M	SG21030122	NEGATIVE
RR	Normandia	7	F	SG21030290	NEGATIVE
RR	Normandia	8	M	SG21030291	NEGATIVE
RR	Normandia	10	F	SG21030292	NEGATIVE
RR	Normandia	13	M	SG21030293	NEGATIVE
RR	Normandia	14	F	SG21030294	NEGATIVE
RR	Normandia	11	M	SG21030295	NEGATIVE
RR	Normandia	11	F	SG21030296	NEGATIVE
RR	Normandia	10	F	SG21030297	NEGATIVE
RR	Normandia	9	F	SG21030298	NEGATIVE
RR	Normandia	8	M	SG21030299	NEGATIVE
RR	Normandia	10	M	SG21030300	NEGATIVE
RR	Normandia	16	M	SG21030301	NEGATIVE
RR	Normandia	14	F	SG21030302	NEGATIVE
RR	Normandia	13	F	SG21030303	NEGATIVE
RR	Normandia	14	F	SG21030304	NEGATIVE
RR	Normandia	13	F	SG21030305	NEGATIVE
RR	Normandia	13	F	SG21030306	NEGATIVE
RR	Normandia	8	M	SG21030307	NEGATIVE
RR	Normandia	13	F	SG21030308	NEGATIVE
RR	Normandia	15	M	SG21030309	NEGATIVE
RR	Normandia	17	F	SG21030310	NEGATIVE
RR	Normandia	17	F	SG21030311	NEGATIVE
RR	Normandia	17	F	SG21030312	NEGATIVE
RR	Normandia	17	F	SG21030313	NEGATIVE
RR	Normandia	9	F	SG21030314	NEGATIVE
RR	Normandia	16	M	SG21030315	NEGATIVE
RR	Normandia	8	M	SG21030316	NEGATIVE
RR	Normandia	14	M	SG21030317	NEGATIVE
RR	Normandia	20	M	SG21030318	NEGATIVE
RR	Normandia	9	F	SG21030319	NEGATIVE
RR	Normandia	13	M	SG21030320	NEGATIVE
RR	Normandia	9	F	SG21030321	NEGATIVE
RR	Normandia	8	M	SG21030467	NEGATIVE
RR	Normandia	9	F	SG21030468	NEGATIVE
RR	Normandia	18	M	SG21030469	NEGATIVE
RR	Normandia	8	F	SG21030470	NEGATIVE
RR	Normandia	7	M	SG21030471	NEGATIVE
RR	Normandia	8	F	SG21030472	NEGATIVE
RR	Normandia	9	F	SG21030473	NEGATIVE
RR	Normandia	7	M	SG21030474	NEGATIVE
RR	Normandia	10	M	SG21030475	NEGATIVE
RR	Normandia	9	M	SG21030476	NEGATIVE
RR	Normandia	6	F	SG21030477	NEGATIVE
RR	Normandia	8	M	SG21030478	NEGATIVE
RR	Normandia	11	M	SG21030479	NEGATIVE
RR	Normandia	11	M	SG21030480	NEGATIVE
RR	Normandia	8	M	SG21030481	NEGATIVE
RR	Normandia	18	F	SG21030482	NEGATIVE
RR	Caroebe	18	M	SG21003431	NEGATIVE
RR	Caroebe	12	M	SG21003432	NEGATIVE
RR	Caroebe	12	M	SG21003433	NEGATIVE
RR	Caroebe	8	M	SG21003434	NEGATIVE
RR	Caroebe	18	M	SG21003435	NEGATIVE
RR	Caroebe	12	M	SG21003436	NEGATIVE
RR	Caroebe	12	M	SG21003437	NEGATIVE
RR	Caroebe	8	M	SG21003438	NEGATIVE
RR	Caroebe	12	M	SG21003439	NEGATIVE
RR	Caroebe	12	M	SG21003440	NEGATIVE
RR	Caroebe	8	M	SG21003441	NEGATIVE
RR	Caroebe	8	M	SG21003442	NEGATIVE
RR	Caroebe	12	M	SG21003443	NEGATIVE
RR	Caroebe	8	M	SG21003444	NEGATIVE
RR	Caroebe	8	M	SG21003445	NEGATIVE
RR	Caroebe	14	M	SG21003446	NEGATIVE
RR	Caroebe	8	M	SG21003447	NEGATIVE
RR	Caroebe	16	M	SG21003448	NEGATIVE
RR	Caroebe	14	M	SG21003449	NEGATIVE
RR	Caroebe	14	M	SG21003450	NEGATIVE
RR	Caroebe	18	M	SG21003451	NEGATIVE
RR	Caroebe	20	M	SG21003452	NEGATIVE
RR	Caroebe	20	M	SG21003453	NEGATIVE
RR	Caroebe	20	M	SG21003454	NEGATIVE
RR	Caroebe	16	M	SG21003455	NEGATIVE
RR	Caroebe	20	M	SG21003456	NEGATIVE
RR	Caroebe	16	M	SG21003457	NEGATIVE
RR	Caroebe	22	M	SG21003458	NEGATIVE
RR	Caroebe	20	M	SG21003459	NEGATIVE
RR	Caroebe	18	M	SG21003460	NEGATIVE
RR	Caroebe	14	M	SG21003461	NEGATIVE
RR	Caroebe	16	M	SG21003462	NEGATIVE
RR	Caroebe	18	F	SG21003525	NEGATIVE
RR	Caroebe	18	F	SG21003526	NEGATIVE
RR	Caroebe	18	F	SG21003527	NEGATIVE
RR	Caroebe	23	F	SG21003528	NEGATIVE
RR	Caroebe	13	F	SG21003529	NEGATIVE
RR	Caroebe	13	F	SG21003530	NEGATIVE
RR	Caroebe	20	F	SG21003531	NEGATIVE
RR	Caroebe	18	F	SG21003532	NEGATIVE
RR	Caroebe	11	F	SG21003533	NEGATIVE
RR	Caroebe	20	F	SG21003534	NEGATIVE
RR	Caroebe	16	F	SG21003535	NEGATIVE
RR	Caroebe	18	F	SG21003536	NEGATIVE
RR	Caroebe	16	F	SG21003537	NEGATIVE
RR	Pacaraima	20	F	SG21009245	NEGATIVE
RR	Pacaraima	20	F	SG21009246	NEGATIVE
RR	Pacaraima	20	M	SG21009420	NEGATIVE
RR	Pacaraima	23	F	SG21009421	NEGATIVE
RR	Uiramutã	20	M	SG21009787	NEGATIVE
RR	Uiramutã	20	M	SG21009789	NEGATIVE
RR	Uiramutã	15	F	SG21009790	NEGATIVE
RR	Uiramutã	20	F	SG21009791	NEGATIVE
RR	Uiramutã	18	M	SG21009792	NEGATIVE
RR	Uiramutã	12	M	SG21009793	NEGATIVE
RR	Uiramutã	18	F	SG21009794	NEGATIVE
RR	Uiramutã	21	F	SG21009795	NEGATIVE
RR	Uiramutã	24	M	SG21009796	NEGATIVE
RR	Uiramutã	18	F	SG21009797	NEGATIVE
RR	Uiramutã	18	M	SG21009798	NEGATIVE
RR	Uiramutã	12	M	SG21009799	NEGATIVE
RR	Uiramutã	24	F	SG21009800	NEGATIVE
RR	Uiramutã	24	F	SG21009801	NEGATIVE
RR	Uiramutã	24	F	SG21009802	NEGATIVE
RR	Uiramutã	8	M	SG21009803	NEGATIVE
RR	Uiramutã	24	F	SG21009804	NEGATIVE
RR	Uiramutã	18	M	SG21009805	NEGATIVE
RR	Uiramutã	18	F	SG21009806	NEGATIVE
RR	Uiramutã	24	F	SG21009807	NEGATIVE
RR	Uiramutã	24	M	SG21009808	NEGATIVE
RR	Uiramutã	24	F	SG21009809	NEGATIVE
RR	Uiramutã	24	M	SG21009810	NEGATIVE
RR	Uiramutã	18	M	SG21009811	NEGATIVE
RR	Uiramutã	12	F	SG21009812	NEGATIVE
RR	Uiramutã	18	M	SG21009813	NEGATIVE
RR	Uiramutã	24	F	SG21009814	NEGATIVE
RR	Uiramutã	21	M	SG21009815	NEGATIVE
RR	Uiramutã	12	F	SG21009816	NEGATIVE
RR	Uiramutã	18	F	SG21009817	NEGATIVE
RR	Uiramutã	22	M	SG21009818	NEGATIVE
RR	Mucajaí	18	M	SG21013262	NEGATIVE
RR	Mucajaí	24	M	SG21013263	NEGATIVE
RR	Mucajaí	24	M	SG21013264	NEGATIVE
RR	Mucajaí	24	M	SG21013265	NEGATIVE
RR	Mucajaí	12	F	SG21013266	NEGATIVE
RR	Mucajaí	12	M	SG21013267	NEGATIVE
RR	Mucajaí	14	M	SG21013268	NEGATIVE
RR	Mucajaí	18	F	SG21013269	NEGATIVE
RR	Mucajaí	8	M	SG21013270	NEGATIVE
RR	Mucajaí	7	M	SG21013271	NEGATIVE
RR	Mucajaí	6	M	SG21013272	NEGATIVE
RR	Mucajaí	7	M	SG21013273	NEGATIVE
RR	Mucajaí	12	M	SG21013274	NEGATIVE
RR	Mucajaí	16	F	SG21013275	NEGATIVE
RR	Mucajaí	8	M	SG21013276	NEGATIVE
RR	Mucajaí	7	M	SG21013277	NEGATIVE
RR	Mucajaí	7	M	SG21013278	NEGATIVE
RR	Mucajaí	6	F	SG21013279	NEGATIVE
RR	Mucajaí	6	M	SG21013280	NEGATIVE
RR	Bonfim	11	F	SG21018639	NEGATIVE
RR	Bonfim	8	F	SG21018640	NEGATIVE
RR	Bonfim	9	M	SG21018641	NEGATIVE
RR	Bonfim	8	F	SG21018642	NEGATIVE
RR	Bonfim	16	F	SG21018643	NEGATIVE
RR	Bonfim	10	M	SG21018644	NEGATIVE
RR	Bonfim	10	F	SG21018645	NEGATIVE
RR	Bonfim	9	F	SG21018646	NEGATIVE
RR	Bonfim	7	F	SG21018647	NEGATIVE
RR	Bonfim	18	F	SG21018648	NEGATIVE
RR	Bonfim	8	F	SG21018649	NEGATIVE
RR	Bonfim	24	F	SG21018650	NEGATIVE
RR	Bonfim	12	F	SG21018651	NEGATIVE
RR	Bonfim	8	M	SG21018652	NEGATIVE
RR	Bonfim	8	F	SG21018653	NEGATIVE
RR	Bonfim	18	F	SG21018654	NEGATIVE
RR	Bonfim	18	F	SG21018655	NEGATIVE
RR	Bonfim	12	F	SG21018656	NEGATIVE
RR	Bonfim	18	F	SG21018657	NEGATIVE
RR	Bonfim	8	M	SG21018658	NEGATIVE
RR	Bonfim	12	F	SG21018659	NEGATIVE
RR	Bonfim	12	F	SG21018660	NEGATIVE
RR	Bonfim	12	F	SG21018661	NEGATIVE
RR	Bonfim	18	F	SG21018674	NEGATIVE
RR	Bonfim	18	F	SG21018675	NEGATIVE
RR	Bonfim	18	F	SG21018676	NEGATIVE
RR	Bonfim	12	F	SG21018677	NEGATIVE
RR	Bonfim	10	F	SG21018678	NEGATIVE
RR	Bonfim	12	F	SG21018679	NEGATIVE
RR	Bonfim	12	F	SG21018680	NEGATIVE
RR	Bonfim	18	F	SG21018681	NEGATIVE
RR	Bonfim	18	F	SG21018682	NEGATIVE
RR	Bonfim	12	F	SG21018683	NEGATIVE
RR	Bonfim	8	F	SG21018684	NEGATIVE
RR	Bonfim	24	F	SG21018685	NEGATIVE
RR	Bonfim	12	F	SG21018686	NEGATIVE
RR	Bonfim	24	F	SG21018687	NEGATIVE
RR	Bonfim	18	F	SG21018688	NEGATIVE
RR	Bonfim	18	F	SG21018689	NEGATIVE
RR	Bonfim	12	F	SG21018690	NEGATIVE
RR	Bonfim	24	F	SG21018691	NEGATIVE
RR	Bonfim	12	F	SG21018692	NEGATIVE
RR	Bonfim	12	F	SG21018693	NEGATIVE
RR	Bonfim	8	F	SG21019724	NEGATIVE
RR	Bonfim	8	M	SG21019725	NEGATIVE
RR	Bonfim	8	F	SG21019726	NEGATIVE
RR	Bonfim	8	M	SG21019727	NEGATIVE
RR	Bonfim	8	F	SG21019728	NEGATIVE
RR	Bonfim	8	F	SG21019729	NEGATIVE
RR	Bonfim	8	F	SG21019730	NEGATIVE
RR	Bonfim	12	F	SG21019731	NEGATIVE
RR	Bonfim	8	M	SG21019732	NEGATIVE
RR	Bonfim	6	M	SG21019733	NEGATIVE
RR	Bonfim	6	M	SG21019734	NEGATIVE
RR	Bonfim	12	M	SG21019735	NEGATIVE
RR	Bonfim	6	F	SG21019736	NEGATIVE
RR	Bonfim	6	M	SG21019737	NEGATIVE
RR	Bonfim	12	F	SG21019738	NEGATIVE
RR	Bonfim	12	F	SG21019739	NEGATIVE
RR	Bonfim	12	M	SG21019740	NEGATIVE
RR	Bonfim	12	F	SG21019741	NEGATIVE
RR	Bonfim	12	F	SG21019742	NEGATIVE
RR	Bonfim	8	F	SG21019743	NEGATIVE
RR	Bonfim	8	F	SG21019744	NEGATIVE
RR	Bonfim	8	F	SG21019745	NEGATIVE
RR	Bonfim	24	F	SG21019759	NEGATIVE
RR	Bonfim	12	F	SG21019761	NEGATIVE
RR	Bonfim	12	M	SG21019762	NEGATIVE
RR	Bonfim	12	F	SG21019763	NEGATIVE
RR	Bonfim	8	F	SG21019764	NEGATIVE
RR	Bonfim	12	F	SG21019765	NEGATIVE
RR	Bonfim	18	F	SG21019766	NEGATIVE
RR	Bonfim	18	F	SG21019767	NEGATIVE
RR	Bonfim	8	F	SG21019768	NEGATIVE
RR	Bonfim	6	M	SG21019769	NEGATIVE
RR	Bonfim	8	F	SG21019794	NEGATIVE
RR	Bonfim	12	F	SG21019795	NEGATIVE
RR	Bonfim	18	F	SG21019796	NEGATIVE
RR	Bonfim	12	F	SG21019797	NEGATIVE
RR	Bonfim	18	F	SG21019798	NEGATIVE
RR	Bonfim	18	M	SG21019799	NEGATIVE
RR	Bonfim	18	F	SG21019800	NEGATIVE
RR	Bonfim	12	M	SG21019801	NEGATIVE
RR	Bonfim	8	F	SG21019802	NEGATIVE
RR	Bonfim	12	F	SG21019803	NEGATIVE
RR	Bonfim	12	M	SG21019804	NEGATIVE
RR	Bonfim	24	F	SG21019805	NEGATIVE
RR	Bonfim	6	F	SG21019806	NEGATIVE
RR	Bonfim	8	M	SG21019807	NEGATIVE
RR	Bonfim	6	F	SG21019808	NEGATIVE
RR	Bonfim	24	F	SG21019809	NEGATIVE
RR	Bonfim	18	F	SG21019810	NEGATIVE
RR	Bonfim	10	F	SG21019811	NEGATIVE
RR	Caracaraí	14	F	SG21026530	NEGATIVE
RR	Caracaraí	12	F	SG21026531	NEGATIVE
RR	Caracaraí	16	M	SG21026532	NEGATIVE
RR	Caracaraí	14	M	SG21026533	NEGATIVE
RR	Caracaraí	16	M	SG21026534	NEGATIVE
AM	Itacoatiara	18	F	SG21020500	NEGATIVE
AM	Itacoatiara	18	F	SG21020501	NEGATIVE
AM	Itacoatiara	12	F	SG21020502	NEGATIVE
AM	Itacoatiara	12	F	SG21020503	NEGATIVE
AM	Itacoatiara	8	F	SG21020504	NEGATIVE
RR	Rorainópolis	18	M	SG21006255	NEGATIVE
RR	Rorainópolis	12	M	SG21006256	NEGATIVE
RR	Rorainópolis	12	M	SG21006257	NEGATIVE
RR	Rorainópolis	8	F	SG21006258	NEGATIVE
RR	Rorainópolis	12	F	SG21006259	NEGATIVE
RR	Rorainópolis	12	M	SG21006260	NEGATIVE
RR	Rorainópolis	8	F	SG21006261	NEGATIVE
RR	Rorainópolis	8	F	SG21006262	NEGATIVE
RR	Rorainópolis	12	F	SG21006263	NEGATIVE
RR	Rorainópolis	8	F	SG21006264	NEGATIVE
RR	Alto Alegre	8	F	SG21006898	NEGATIVE
RR	Alto Alegre	14	F	SG21006899	NEGATIVE
RR	Alto Alegre	8	F	SG21006900	NEGATIVE
RR	Alto Alegre	16	F	SG21006901	NEGATIVE
RR	Alto Alegre	14	F	SG21006902	NEGATIVE
RR	Alto Alegre	14	F	SG21006903	NEGATIVE
RR	Alto Alegre	18	F	SG21006904	NEGATIVE
RR	Alto Alegre	20	F	SG21006905	NEGATIVE
RR	Alto Alegre	20	F	SG21006906	NEGATIVE
RR	Alto Alegre	20	F	SG21006907	NEGATIVE
RR	Alto Alegre	16	F	SG21006908	NEGATIVE
RR	Alto Alegre	20	F	SG21006909	NEGATIVE
RR	Alto Alegre	16	F	SG21006910	NEGATIVE
RR	Alto Alegre	22	F	SG21006911	NEGATIVE
RR	Alto Alegre	20	F	SG21006912	NEGATIVE
RR	Alto Alegre	18	F	SG21006913	NEGATIVE
RR	Alto Alegre	14	F	SG21006914	NEGATIVE
RR	Alto Alegre	16	F	SG21006915	NEGATIVE
RR	Alto Alegre	18	F	SG21006916	NEGATIVE
RR	Alto Alegre	18	F	SG21006917	NEGATIVE
RR	Alto Alegre	18	F	SG21006918	NEGATIVE
RR	Alto Alegre	23	F	SG21006919	NEGATIVE
RR	Alto Alegre	13	F	SG21006920	NEGATIVE
RR	Alto Alegre	13	F	SG21006921	NEGATIVE
RR	Alto Alegre	20	F	SG21006922	NEGATIVE
RR	Alto Alegre	18	F	SG21006923	NEGATIVE
RR	Alto Alegre	11	F	SG21006924	NEGATIVE
RR	Alto Alegre	20	F	SG21006925	NEGATIVE
RR	Alto Alegre	16	F	SG21006926	NEGATIVE
RR	Alto Alegre	18	F	SG21006927	NEGATIVE
RR	Alto Alegre	16	F	SG21006928	NEGATIVE
RR	Alto Alegre	20	F	SG21006929	NEGATIVE
RR	Alto Alegre	20	M	SG21006933	NEGATIVE
RR	Alto Alegre	20	M	SG21006934	NEGATIVE
RR	Alto Alegre	23	F	SG21006935	NEGATIVE
RR	Alto Alegre	20	F	SG21006936	NEGATIVE
RR	Alto Alegre	20	F	SG21006937	NEGATIVE
RR	Alto Alegre	15	M	SG21006938	NEGATIVE
RR	Alto Alegre	20	M	SG21006939	NEGATIVE
RR	Alto Alegre	18	M	SG21006940	NEGATIVE
RR	Alto Alegre	12	M	SG21006941	NEGATIVE
RR	Alto Alegre	18	F	SG21006942	NEGATIVE
RR	Alto Alegre	21	F	SG21006943	NEGATIVE
RR	Alto Alegre	24	F	SG21006944	NEGATIVE
RR	Alto Alegre	18	F	SG21006945	NEGATIVE
RR	Amajari	18	F	SG21008369	NEGATIVE
RR	Amajari	12	M	SG21008370	NEGATIVE
RR	Amajari	24	M	SG21008371	NEGATIVE
RR	Amajari	24	F	SG21008372	NEGATIVE
RR	Amajari	24	M	SG21008373	NEGATIVE
RR	Amajari	8	M	SG21008374	NEGATIVE
RR	Amajari	24	M	SG21008375	NEGATIVE
RR	Amajari	18	F	SG21008376	NEGATIVE
RR	Amajari	18	M	SG21008377	NEGATIVE
RR	Amajari	24	F	SG21008378	NEGATIVE
RR	Amajari	24	M	SG21008379	NEGATIVE
RR	Amajari	24	M	SG21008380	NEGATIVE
RR	Amajari	24	M	SG21008381	NEGATIVE
RR	Amajari	18	M	SG21008382	NEGATIVE
RR	Amajari	12	F	SG21008383	NEGATIVE
RR	Amajari	18	F	SG21008384	NEGATIVE
RR	Amajari	24	F	SG21008385	NEGATIVE
RR	Amajari	21	F	SG21008386	NEGATIVE
RR	Amajari	12	M	SG21008387	NEGATIVE
RR	Amajari	18	M	SG21008388	NEGATIVE
RR	Amajari	22	M	SG21008389	NEGATIVE
RR	Amajari	18	F	SG21008390	NEGATIVE
RR	Amajari	24	F	SG21008391	NEGATIVE
RR	Amajari	24	F	SG21008392	NEGATIVE
RR	Amajari	24	M	SG21008393	NEGATIVE
RR	Amajari	12	F	SG21008394	NEGATIVE
RR	Amajari	12	F	SG21008395	NEGATIVE
RR	Amajari	14	F	SG21008396	NEGATIVE
RR	Amajari	18	F	SG21008397	NEGATIVE
RR	Amajari	8	M	SG21008398	NEGATIVE
RR	Amajari	7	F	SG21008399	NEGATIVE
RR	Amajari	6	M	SG21008400	NEGATIVE
RR	Bonfim	7	M	SG21019304	NEGATIVE
RR	Bonfim	12	F	SG21019305	NEGATIVE
RR	Bonfim	16	F	SG21019306	NEGATIVE
RR	Bonfim	8	M	SG21019307	NEGATIVE
RR	Bonfim	7	M	SG21019308	NEGATIVE
RR	Bonfim	7	M	SG21019309	NEGATIVE
RR	Bonfim	6	M	SG21019310	NEGATIVE
RR	Bonfim	6	F	SG21019311	NEGATIVE
RR	Bonfim	11	F	SG21019312	NEGATIVE
RR	Bonfim	8	M	SG21019313	NEGATIVE
RR	Bonfim	9	M	SG21019314	NEGATIVE
RR	Bonfim	8	F	SG21019315	NEGATIVE
RR	Bonfim	16	M	SG21019316	NEGATIVE
RR	Cantá	10	M	SG21015360	NEGATIVE
RR	Cantá	10	F	SG21015361	NEGATIVE
RR	Cantá	9	F	SG21015362	NEGATIVE
RR	Cantá	7	F	SG21015363	NEGATIVE
RR	Cantá	10	F	SG21015364	NEGATIVE
RR	Cantá	10	F	SG21015365	NEGATIVE
RR	Cantá	8	M	SG21015366	NEGATIVE
RR	Cantá	7	F	SG21015367	NEGATIVE
RR	Cantá	7	F	SG21015368	NEGATIVE
RR	Cantá	8	M	SG21015369	NEGATIVE
RR	Cantá	8	M	SG21016123	NEGATIVE
RR	Cantá	12	M	SG21016124	NEGATIVE
RR	Cantá	16	F	SG21016125	NEGATIVE
RR	Cantá	7	F	SG21016126	NEGATIVE
RR	Cantá	8	M	SG21016854	NEGATIVE
RR	Cantá	8	M	SG21016855	NEGATIVE
RR	Cantá	7	M	SG21016856	NEGATIVE
RR	Bonfim	6	F	SG21018884	NEGATIVE
RR	Bonfim	8	F	SG21018885	NEGATIVE
RR	Bonfim	12	M	SG21018886	NEGATIVE
RR	Bonfim	8	F	SG21018887	NEGATIVE
RR	Bonfim	24	F	SG21018889	NEGATIVE
RR	Bonfim	12	F	SG21018890	NEGATIVE
RR	Bonfim	18	M	SG21018891	NEGATIVE
RR	Bonfim	18	M	SG21018892	NEGATIVE
RR	Bonfim	12	M	SG21018893	NEGATIVE
RR	Bonfim	12	M	SG21018894	NEGATIVE
RR	Bonfim	12	F	SG21018895	NEGATIVE
RR	Bonfim	18	F	SG21018896	NEGATIVE
RR	Bonfim	12	M	SG21018897	NEGATIVE
RR	Bonfim	8	F	SG21018898	NEGATIVE
RR	Bonfim	12	M	SG21018899	NEGATIVE
RR	Bonfim	18	M	SG21018900	NEGATIVE
RR	Bonfim	12	M	SG21018901	NEGATIVE
RR	Bonfim	18	F	SG21018902	NEGATIVE
RR	Bonfim	12	M	SG21018903	NEGATIVE
RR	Bonfim	18	M	SG21018904	NEGATIVE
RR	Bonfim	24	F	SG21018905	NEGATIVE
RR	Bonfim	12	M	SG21018906	NEGATIVE
RR	Bonfim	12	F	SG21018907	NEGATIVE
RR	Bonfim	12	M	SG21018908	NEGATIVE
RR	Bonfim	12	M	SG21018910	NEGATIVE
RR	Bonfim	6	F	SG21018911	NEGATIVE
RR	Bonfim	8	F	SG21018912	NEGATIVE
RR	Bonfim	24	F	SG21018913	NEGATIVE
RR	Bonfim	12	F	SG21018914	NEGATIVE
RR	Bonfim	6	F	SG21018915	NEGATIVE
RR	Bonfim	8	F	SG21018916	NEGATIVE
RR	Bonfim	12	F	SG21018917	NEGATIVE
RR	Bonfim	11	F	SG21018955	NEGATIVE
RR	Bonfim	12	M	SG21018956	NEGATIVE
RR	Bonfim	12	F	SG21018957	NEGATIVE
RR	Bonfim	11	M	SG21018958	NEGATIVE
RR	Bonfim	10	M	SG21018959	NEGATIVE
RR	Bonfim	11	M	SG21018960	NEGATIVE
RR	Bonfim	12	M	SG21018961	NEGATIVE
RR	Bonfim	11	M	SG21018962	NEGATIVE
RR	Bonfim	11	M	SG21018963	NEGATIVE
RR	Bonfim	12	M	SG21018964	NEGATIVE
RR	Bonfim	10	F	SG21018965	NEGATIVE
RR	Bonfim	11	F	SG21018966	NEGATIVE
RR	Bonfim	12	F	SG21018967	NEGATIVE
RR	Bonfim	10	F	SG21018968	NEGATIVE
RR	Bonfim	11	F	SG21018969	NEGATIVE
RR	Bonfim	10	F	SG21018970	NEGATIVE
RR	Bonfim	12	F	SG21018971	NEGATIVE
RR	Bonfim	12	M	SG21018972	NEGATIVE
RR	Bonfim	18	F	SG21019234	NEGATIVE
RR	Bonfim	24	M	SG21019235	NEGATIVE
RR	Bonfim	18	M	SG21019236	NEGATIVE
RR	Bonfim	24	F	SG21019237	NEGATIVE
RR	Bonfim	24	M	SG21019238	NEGATIVE
RR	Bonfim	24	F	SG21019239	NEGATIVE
RR	Bonfim	24	F	SG21019240	NEGATIVE
RR	Bonfim	18	M	SG21019241	NEGATIVE
RR	Bonfim	24	M	SG21019242	NEGATIVE
RR	Bonfim	12	F	SG21019243	NEGATIVE
RR	Bonfim	24	F	SG21019244	NEGATIVE
RR	Bonfim	12	M	SG21019245	NEGATIVE
RR	Bonfim	24	F	SG21019246	NEGATIVE
RR	Bonfim	24	F	SG21019247	NEGATIVE
RR	Bonfim	18	M	SG21019248	NEGATIVE
RR	Bonfim	18	M	SG21019249	NEGATIVE
RR	Bonfim	18	F	SG21019250	NEGATIVE
RR	Bonfim	24	F	SG21019251	NEGATIVE
RR	Bonfim	18	F	SG21019252	NEGATIVE
RR	Bonfim	24	F	SG21019253	NEGATIVE
RR	Bonfim	12	M	SG21019254	NEGATIVE
RR	Bonfim	18	M	SG21019255	NEGATIVE
RR	Bonfim	12	M	SG21019256	NEGATIVE
RR	Bonfim	24	F	SG21019257	NEGATIVE
RR	Caroebe	6	M	SG21003278	NEGATIVE
RR	Caroebe	6	M	SG21003279	NEGATIVE
RR	Caroebe	6	M	SG21003280	NEGATIVE
RR	Caroebe	6	M	SG21003281	NEGATIVE
RR	Caroebe	7	M	SG21003282	NEGATIVE
RR	Caroebe	6	M	SG21003283	NEGATIVE
RR	Caroebe	6	M	SG21003284	NEGATIVE
RR	Caroebe	6	M	SG21003285	NEGATIVE
RR	Caroebe	6	M	SG21003286	NEGATIVE
RR	Caroebe	7	F	SG21003287	NEGATIVE
RR	Caroebe	8	M	SG21003630	NEGATIVE
RR	Caroebe	7	M	SG21003631	NEGATIVE
RR	Caroebe	7	F	SG21003632	NEGATIVE
RR	Caroebe	6	F	SG21003633	NEGATIVE
RR	Caroebe	7	M	SG21003634	NEGATIVE
RR	Caroebe	6	F	SG21003635	NEGATIVE
RR	Caroebe	6	M	SG21003636	NEGATIVE
RR	Caroebe	7	F	SG21003637	NEGATIVE
RR	Caroebe	6	F	SG21003638	NEGATIVE
RR	Caroebe	6	F	SG21003639	NEGATIVE
RR	Caroebe	6	F	SG21003640	NEGATIVE
RR	Caroebe	8	F	SG21003641	NEGATIVE
RR	Caroebe	6	M	SG21003642	NEGATIVE
RR	Caroebe	6	F	SG21003643	NEGATIVE
RR	Caroebe	7	F	SG21003644	NEGATIVE
RR	Caroebe	7	F	SG21003645	NEGATIVE
RR	Caroebe	6	F	SG21003646	NEGATIVE
RR	Caroebe	6	F	SG21003647	NEGATIVE
RR	Caroebe	6	F	SG21003648	NEGATIVE
RR	Caroebe	6	F	SG21003649	NEGATIVE
RR	Caroebe	7	F	SG21003650	NEGATIVE
RR	Caroebe	6	F	SG21003651	NEGATIVE
RR	Caroebe	7	M	SG21003652	NEGATIVE
RR	Caroebe	6	F	SG21003653	NEGATIVE
RR	Caroebe	6	F	SG21003654	NEGATIVE
RR	Caroebe	7	M	SG21003655	NEGATIVE
RR	Caroebe	6	M	SG21003656	NEGATIVE
RR	Caroebe	7	M	SG21003657	NEGATIVE
RR	Caroebe	6	M	SG21003658	NEGATIVE
RR	Caroebe	7	F	SG21003659	NEGATIVE
RR	Caroebe	6	M	SG21003660	NEGATIVE
RR	Caroebe	8	F	SG21003661	NEGATIVE
RR	Alto Alegre	10	F	SG21003912	NEGATIVE
RR	Alto Alegre	7	F	SG21003913	NEGATIVE
RR	Alto Alegre	10	F	SG21003914	NEGATIVE
RR	Alto Alegre	8	F	SG21003915	NEGATIVE
RR	Alto Alegre	10	F	SG21003916	NEGATIVE
RR	Alto Alegre	6	M	SG21003917	NEGATIVE
RR	Alto Alegre	8	F	SG21003918	NEGATIVE
RR	Alto Alegre	12	M	SG21003919	NEGATIVE
RR	Alto Alegre	13	F	SG21003920	NEGATIVE
RR	Alto Alegre	7	M	SG21003921	NEGATIVE
RR	Alto Alegre	11	F	SG21003922	NEGATIVE
RR	Alto Alegre	6	M	SG21003923	NEGATIVE
RR	Alto Alegre	7	M	SG21003924	NEGATIVE
RR	Alto Alegre	6	M	SG21003925	NEGATIVE
RR	Alto Alegre	7	F	SG21003926	NEGATIVE
RR	Alto Alegre	7	F	SG21003927	NEGATIVE
RR	Alto Alegre	11	F	SG21003928	NEGATIVE
RR	Alto Alegre	13	F	SG21003929	NEGATIVE
RR	Alto Alegre	8	M	SG21003930	NEGATIVE
RR	Rorainópolis	12	F	SG21006140	NEGATIVE
RR	Rorainópolis	12	F	SG21006141	NEGATIVE
RR	Rorainópolis	12	F	SG21006142	NEGATIVE
RR	Rorainópolis	16	F	SG21006363	NEGATIVE
RR	Rorainópolis	10	F	SG21006364	NEGATIVE
RR	Rorainópolis	10	M	SG21006365	NEGATIVE
RR	Rorainópolis	12	F	SG21006366	NEGATIVE
RR	Rorainópolis	7	F	SG21006367	NEGATIVE
RR	Rorainópolis	7	F	SG21006368	NEGATIVE
RR	Rorainópolis	12	F	SG21006608	NEGATIVE
RR	Rorainópolis	12	M	SG21006609	NEGATIVE
RR	Rorainópolis	12	F	SG21006610	NEGATIVE
RR	Rorainópolis	12	F	SG21006611	NEGATIVE
RR	Rorainópolis	12	M	SG21006612	NEGATIVE
RR	Rorainópolis	12	F	SG21006613	NEGATIVE
RR	Rorainópolis	9	F	SG21006614	NEGATIVE
RR	Rorainópolis	12	M	SG21006615	NEGATIVE
RR	Rorainópolis	12	M	SG21006616	NEGATIVE
RR	Rorainópolis	10	M	SG21006617	NEGATIVE
RR	Rorainópolis	10	F	SG21006618	NEGATIVE
RR	Rorainópolis	10	F	SG21006619	NEGATIVE
RR	Rorainópolis	10	M	SG21006620	NEGATIVE
RR	Rorainópolis	10	M	SG21006621	NEGATIVE
RR	Rorainópolis	12	M	SG21006622	NEGATIVE
RR	Rorainópolis	12	F	SG21006623	NEGATIVE
RR	Rorainópolis	18	M	SG21006624	NEGATIVE
RR	Rorainópolis	18	M	SG21006625	NEGATIVE
RR	Rorainópolis	12	M	SG21006626	NEGATIVE
RR	Iracema	12	F	SG21007108	NEGATIVE
RR	Iracema	12	F	SG21007109	NEGATIVE
RR	Iracema	12	F	SG21007110	NEGATIVE
RR	Iracema	12	M	SG21007111	NEGATIVE
RR	Iracema	8	F	SG21007112	NEGATIVE
RR	Iracema	10	F	SG21007113	NEGATIVE
RR	Iracema	12	F	SG21007114	NEGATIVE
RR	Iracema	12	F	SG21007115	NEGATIVE
RR	Iracema	12	F	SG21007116	NEGATIVE
RR	Iracema	12	F	SG21007117	NEGATIVE
RR	Iracema	7	F	SG21006828	NEGATIVE
RR	Iracema	7	F	SG21006829	NEGATIVE
RR	Iracema	7	F	SG21006830	NEGATIVE
RR	Iracema	8	F	SG21006831	NEGATIVE
RR	Iracema	7	F	SG21006832	NEGATIVE
RR	Iracema	7	F	SG21006833	NEGATIVE
RR	Iracema	8	F	SG21006834	NEGATIVE
RR	Iracema	7	F	SG21006835	NEGATIVE
RR	Iracema	7	F	SG21006836	NEGATIVE
RR	Iracema	8	F	SG21006837	NEGATIVE
RR	Iracema	8	F	SG21006838	NEGATIVE
RR	Iracema	7	F	SG21006839	NEGATIVE
RR	Iracema	8	F	SG21006840	NEGATIVE
RR	Iracema	8	F	SG21006841	NEGATIVE
RR	Iracema	8	F	SG21006842	NEGATIVE
RR	Iracema	8	F	SG21006843	NEGATIVE
RR	Iracema	7	F	SG21006844	NEGATIVE
RR	Iracema	9	F	SG21006845	NEGATIVE
RR	Iracema	24	M	SG21007038	NEGATIVE
RR	Iracema	24	F	SG21007039	NEGATIVE
RR	Iracema	18	F	SG21007040	NEGATIVE
RR	Iracema	18	F	SG21007041	NEGATIVE
RR	Iracema	18	F	SG21007042	NEGATIVE
RR	Iracema	7	F	SG21007043	NEGATIVE
RR	Iracema	15	F	SG21007193	NEGATIVE
RR	Iracema	15	M	SG21007194	NEGATIVE
[truncated: 6,118 more rows]

## Sheet: 2020_PR
State	Municipality	Age (months)	Sex	Sample ID	Results	Pestivirus species
PR	São Miguel do Iguaçu	13	M	SG20021720	NEGATIVE
PR	São Miguel do Iguaçu	7	M	SG20021721	NEGATIVE
PR	São Miguel do Iguaçu	10	M	SG20021686	NEGATIVE
PR	Santa Helena	7	M	SG20029676	NEGATIVE
PR	Ramilândia	7	M	SG20021448	NEGATIVE
PR	Ramilândia	7	M	SG20021449	NEGATIVE
PR	Ramilândia	7	M	SG20021450	NEGATIVE
PR	Ramilândia	7	M	SG20021451	NEGATIVE
PR	Ramilândia	8	M	SG20021452	NEGATIVE
PR	Ramilândia	8	F	SG20021453	NEGATIVE
PR	Ramilândia	8	M	SG20021454	NEGATIVE
PR	Ramilândia	8	M	SG20021455	NEGATIVE
PR	Ramilândia	8	F	SG20021456	NEGATIVE
PR	Ramilândia	7	M	SG20021457	NEGATIVE
PR	Ramilândia	8	M	SG20021458	NEGATIVE
PR	Ramilândia	7	M	SG20021459	NEGATIVE
PR	Ramilândia	7	M	SG20021460	NEGATIVE
PR	Ramilândia	7	M	SG20021461	NEGATIVE
PR	Ramilândia	8	M	SG20021462	NEGATIVE
PR	Ramilândia	7	M	SG20021463	NEGATIVE
PR	Ramilândia	8	M	SG20021464	NEGATIVE
PR	Ramilândia	8	M	SG20021465	NEGATIVE
PR	Ramilândia	7	F	SG20021466	NEGATIVE
PR	Ramilândia	8	M	SG20021467	NEGATIVE
PR	Ramilândia	7	M	SG20021468	NEGATIVE
PR	Ramilândia	7	F	SG20021469	NEGATIVE
PR	Ramilândia	7	M	SG20021470	NEGATIVE
PR	Ramilândia	7	M	SG20021471	NEGATIVE
PR	Ramilândia	8	F	SG20021472	NEGATIVE
PR	Ramilândia	7	F	SG20021473	NEGATIVE
PR	Ramilândia	7	F	SG20021474	NEGATIVE
PR	Ramilândia	8	F	SG20021475	NEGATIVE
PR	Ramilândia	8	F	SG20021476	NEGATIVE
PR	Ramilândia	8	F	SG20021477	NEGATIVE
PR	Ramilândia	8	M	SG20021478	NEGATIVE
PR	Ramilândia	7	M	SG20021479	NEGATIVE
PR	Ramilândia	7	F	SG20021480	NEGATIVE
PR	Marechal Cândido Rondon	22	F	SG20029540	NEGATIVE
PR	Marechal Cândido Rondon	22	F	SG20029541	NEGATIVE
PR	Marechal Cândido Rondon	22	F	SG20029542	NEGATIVE
PR	Marechal Cândido Rondon	20	M	SG20029543	NEGATIVE
PR	Marechal Cândido Rondon	11	F	SG20029544	NEGATIVE
PR	Marechal Cândido Rondon	11	F	SG20029545	NEGATIVE
PR	Marechal Cândido Rondon	12	F	SG20029546	NEGATIVE
PR	Marechal Cândido Rondon	14	M	SG20029547	NEGATIVE
PR	Marechal Cândido Rondon	14	M	SG20029548	NEGATIVE
PR	Marechal Cândido Rondon	12	M	SG20029549	NEGATIVE
PR	Marechal Cândido Rondon	16	F	SG20029550	NEGATIVE
PR	Marechal Cândido Rondon	16	M	SG20029551	NEGATIVE
PR	Marechal Cândido Rondon	16	F	SG20029552	NEGATIVE
PR	Marechal Cândido Rondon	16	M	SG20029553	NEGATIVE
PR	Marechal Cândido Rondon	16	M	SG20029554	NEGATIVE
PR	Marechal Cândido Rondon	14	F	SG20029555	NEGATIVE
PR	Marechal Cândido Rondon	12	F	SG20029556	NEGATIVE
PR	Marechal Cândido Rondon	14	F	SG20029557	NEGATIVE
PR	Marechal Cândido Rondon	18	F	SG20029558	NEGATIVE
PR	Marechal Cândido Rondon	16	F	SG20029559	NEGATIVE
PR	Marechal Cândido Rondon	16	F	SG20029560	NEGATIVE
PR	Marechal Cândido Rondon	10	M	SG20029561	NEGATIVE
PR	Marechal Cândido Rondon	10	M	SG20029562	NEGATIVE
PR	Marechal Cândido Rondon	10	M	SG20029563	NEGATIVE
PR	Marechal Cândido Rondon	10	F	SG20029564	NEGATIVE
PR	Marechal Cândido Rondon	10	F	SG20029565	NEGATIVE
PR	Marechal Cândido Rondon	6	M	SG20029566	NEGATIVE
PR	Marechal Cândido Rondon	6	F	SG20029567	NEGATIVE
PR	Marechal Cândido Rondon	6	F	SG20029568	NEGATIVE
PR	Marechal Cândido Rondon	6	F	SG20029569	NEGATIVE
PR	Diamante d'Oeste	7	F	SG20021584	NEGATIVE
PR	Diamante d'Oeste	7	F	SG20021585	NEGATIVE
PR	Diamante d'Oeste	7	M	SG20021586	NEGATIVE
PR	Diamante d'Oeste	7	M	SG20021587	NEGATIVE
PR	Diamante d'Oeste	7	F	SG20021588	NEGATIVE
PR	Diamante d'Oeste	7	F	SG20021589	NEGATIVE
PR	Diamante d'Oeste	7	F	SG20021590	NEGATIVE
PR	Diamante d'Oeste	7	F	SG20021591	NEGATIVE
PR	Diamante d'Oeste	7	F	SG20021592	NEGATIVE
PR	Diamante d'Oeste	7	F	SG20021593	NEGATIVE
PR	Diamante d'Oeste	7	M	SG20021594	NEGATIVE
PR	Diamante d'Oeste	7	F	SG20021595	NEGATIVE
PR	Diamante d'Oeste	7	F	SG20021596	NEGATIVE
PR	Diamante d'Oeste	7	F	SG20021597	NEGATIVE
PR	Diamante d'Oeste	7	F	SG20021598	NEGATIVE
PR	Diamante d'Oeste	7	M	SG20021599	NEGATIVE
PR	Diamante d'Oeste	7	F	SG20021600	NEGATIVE
PR	Diamante d'Oeste	7	M	SG20021601	NEGATIVE
PR	Diamante d'Oeste	7	F	SG20021602	NEGATIVE
PR	Diamante d'Oeste	7	M	SG20021603	NEGATIVE
PR	Diamante d'Oeste	7	F	SG20021604	NEGATIVE
PR	Diamante d'Oeste	7	F	SG20021605	NEGATIVE
PR	Diamante d'Oeste	7	F	SG20021606	NEGATIVE
PR	Diamante d'Oeste	7	M	SG20021607	NEGATIVE
PR	Diamante d'Oeste	7	M	SG20021608	NEGATIVE
PR	Diamante d'Oeste	7	M	SG20021609	NEGATIVE
PR	Diamante d'Oeste	7	F	SG20021610	NEGATIVE
PR	Diamante d'Oeste	7	F	SG20021611	NEGATIVE
PR	Diamante d'Oeste	7	M	SG20021612	NEGATIVE
PR	Diamante d'Oeste	7	M	SG20021613	NEGATIVE
PR	Diamante d'Oeste	7	F	SG20021614	NEGATIVE
PR	Diamante d'Oeste	7	F	SG20021615	NEGATIVE
PR	Diamante d'Oeste	7	M	SG20021616	NEGATIVE
PR	Diamante d'Oeste	9	F	SG20021550	NEGATIVE
PR	Diamante d'Oeste	9	F	SG20021551	NEGATIVE
PR	Diamante d'Oeste	9	M	SG20021552	NEGATIVE
PR	Diamante d'Oeste	9	M	SG20021553	NEGATIVE
PR	Diamante d'Oeste	9	M	SG20021554	NEGATIVE
PR	Diamante d'Oeste	9	M	SG20021555	NEGATIVE
PR	Diamante d'Oeste	9	M	SG20021556	NEGATIVE
PR	Diamante d'Oeste	9	F	SG20021557	NEGATIVE
PR	Diamante d'Oeste	9	M	SG20021558	NEGATIVE
PR	Diamante d'Oeste	9	F	SG20021559	NEGATIVE
PR	Diamante d'Oeste	9	F	SG20021560	NEGATIVE
PR	Diamante d'Oeste	9	F	SG20021561	NEGATIVE
PR	Diamante d'Oeste	9	M	SG20021562	NEGATIVE
PR	Diamante d'Oeste	9	M	SG20021563	NEGATIVE
PR	Diamante d'Oeste	9	M	SG20021564	NEGATIVE
PR	Diamante d'Oeste	9	M	SG20021565	NEGATIVE
PR	Diamante d'Oeste	9	F	SG20021566	NEGATIVE
PR	Diamante d'Oeste	9	F	SG20021567	NEGATIVE
PR	Diamante d'Oeste	9	M	SG20021568	NEGATIVE
PR	Diamante d'Oeste	9	F	SG20021569	NEGATIVE
PR	Diamante d'Oeste	9	F	SG20021570	NEGATIVE
PR	Diamante d'Oeste	9	F	SG20021571	NEGATIVE
PR	Diamante d'Oeste	9	F	SG20021572	NEGATIVE
PR	Diamante d'Oeste	9	F	SG20021573	NEGATIVE
PR	Diamante d'Oeste	9	M	SG20021574	NEGATIVE
PR	Diamante d'Oeste	9	M	SG20021575	NEGATIVE
PR	Diamante d'Oeste	9	F	SG20021576	NEGATIVE
PR	Diamante d'Oeste	9	M	SG20021577	NEGATIVE
PR	Diamante d'Oeste	9	F	SG20021578	NEGATIVE
PR	Diamante d'Oeste	9	F	SG20021579	NEGATIVE
PR	Diamante d'Oeste	9	M	SG20021580	NEGATIVE
PR	Diamante d'Oeste	9	M	SG20021581	NEGATIVE
PR	Diamante d'Oeste	9	F	SG20021582	NEGATIVE
PR	Ramilândia	6	M	SG20020157	NEGATIVE
PR	Ramilândia	6	F	SG20020158	NEGATIVE
PR	Ramilândia	7	F	SG20020159	NEGATIVE
PR	Ramilândia	7	M	SG20020160	NEGATIVE
PR	Ramilândia	7	F	SG20020161	NEGATIVE
PR	Ramilândia	7	M	SG20020162	NEGATIVE
PR	Ramilândia	6	F	SG20020163	NEGATIVE
PR	Ramilândia	8	M	SG20020164	NEGATIVE
PR	Ramilândia	8	M	SG20020165	NEGATIVE
PR	Ramilândia	7	F	SG20020166	NEGATIVE
PR	Ramilândia	6	F	SG20020167	NEGATIVE
PR	Ramilândia	7	F	SG20020168	NEGATIVE
PR	Ramilândia	8	F	SG20020169	NEGATIVE
PR	Ramilândia	7	F	SG20020170	NEGATIVE
PR	Ramilândia	6	M	SG20020171	NEGATIVE
PR	Ramilândia	8	F	SG20020172	NEGATIVE
PR	Ramilândia	7	F	SG20020173	NEGATIVE
PR	Ramilândia	7	F	SG20020174	NEGATIVE
PR	Ramilândia	6	F	SG20020175	NEGATIVE
PR	Ramilândia	7	F	SG20020176	NEGATIVE
PR	Ramilândia	7	F	SG20020177	NEGATIVE
PR	Ramilândia	8	F	SG20020178	NEGATIVE
PR	Ramilândia	8	F	SG20020179	NEGATIVE
PR	Ramilândia	7	F	SG20020180	NEGATIVE
PR	Ramilândia	8	F	SG20020181	NEGATIVE
PR	Ramilândia	7	F	SG20020182	NEGATIVE
PR	Ramilândia	8	F	SG20020183	NEGATIVE
PR	Ramilândia	8	F	SG20020184	NEGATIVE
PR	Ramilândia	7	F	SG20020185	NEGATIVE
PR	Ramilândia	8	F	SG20020186	NEGATIVE
PR	Ramilândia	8	F	SG20020187	NEGATIVE
PR	Ramilândia	8	F	SG20020188	NEGATIVE
PR	Ramilândia	8	F	SG20020189	NEGATIVE
PR	Marechal Cândido Rondon	7	F	SG20029574	NEGATIVE
PR	Marechal Cândido Rondon	7	F	SG20029575	NEGATIVE
PR	Vera Cruz do Oeste	9	F	SG20021482	NEGATIVE
PR	Vera Cruz do Oeste	6	F	SG20021483	NEGATIVE
PR	Vera Cruz do Oeste	8	F	SG20021484	NEGATIVE
PR	Vera Cruz do Oeste	6	F	SG20021485	NEGATIVE
PR	Vera Cruz do Oeste	6	F	SG20021486	NEGATIVE
PR	Vera Cruz do Oeste	6	F	SG20021487	NEGATIVE
PR	Vera Cruz do Oeste	9	F	SG20021488	NEGATIVE
PR	Vera Cruz do Oeste	6	F	SG20021489	NEGATIVE
PR	Vera Cruz do Oeste	6	F	SG20021490	NEGATIVE
PR	Vera Cruz do Oeste	6	F	SG20021491	NEGATIVE
PR	Vera Cruz do Oeste	6	F	SG20021492	NEGATIVE
PR	Vera Cruz do Oeste	8	F	SG20021493	NEGATIVE
PR	Vera Cruz do Oeste	6	F	SG20021494	NEGATIVE
PR	Vera Cruz do Oeste	6	F	SG20021495	NEGATIVE
PR	Vera Cruz do Oeste	6	F	SG20021496	NEGATIVE
PR	Vera Cruz do Oeste	8	F	SG20021497	NEGATIVE
PR	Vera Cruz do Oeste	6	F	SG20021498	NEGATIVE
PR	Vera Cruz do Oeste	8	F	SG20021499	NEGATIVE
PR	Vera Cruz do Oeste	6	F	SG20021500	NEGATIVE
PR	Vera Cruz do Oeste	6	F	SG20021501	NEGATIVE
PR	Vera Cruz do Oeste	9	F	SG20021502	NEGATIVE
PR	Vera Cruz do Oeste	7	F	SG20021503	NEGATIVE
PR	Vera Cruz do Oeste	7	F	SG20021504	NEGATIVE
PR	Vera Cruz do Oeste	6	F	SG20021505	NEGATIVE
PR	Vera Cruz do Oeste	8	F	SG20021506	NEGATIVE
PR	Vera Cruz do Oeste	6	F	SG20021507	NEGATIVE
PR	Vera Cruz do Oeste	9	F	SG20021508	NEGATIVE
PR	Vera Cruz do Oeste	6	F	SG20021509	NEGATIVE
PR	Vera Cruz do Oeste	6	F	SG20021510	NEGATIVE
PR	Vera Cruz do Oeste	7	F	SG20021511	NEGATIVE
PR	Vera Cruz do Oeste	6	F	SG20021512	NEGATIVE
PR	Vera Cruz do Oeste	6	F	SG20021513	NEGATIVE
PR	Vera Cruz do Oeste	7	F	SG20021514	NEGATIVE
PR	Altônia	9	F	SG20029880	NEGATIVE
PR	Altônia	9	F	SG20029881	NEGATIVE
PR	Altônia	8	F	SG20029882	NEGATIVE
PR	Altônia	9	F	SG20029883	NEGATIVE
PR	Altônia	8	F	SG20029884	NEGATIVE
PR	Altônia	9	F	SG20029885	NEGATIVE
PR	Altônia	9	F	SG20029886	NEGATIVE
PR	Altônia	9	F	SG20029887	NEGATIVE
PR	Altônia	9	F	SG20029888	NEGATIVE
PR	Altônia	9	F	SG20029889	NEGATIVE
PR	Altônia	8	F	SG20029890	NEGATIVE
PR	Altônia	9	F	SG20029891	NEGATIVE
PR	Altônia	9	F	SG20029892	NEGATIVE
PR	Altônia	9	F	SG20029893	NEGATIVE
PR	Altônia	9	F	SG20029894	NEGATIVE
PR	Altônia	8	F	SG20029895	NEGATIVE
PR	Altônia	9	F	SG20029896	NEGATIVE
PR	Altônia	8	F	SG20029897	NEGATIVE
PR	Altônia	8	F	SG20029898	NEGATIVE
PR	Altônia	9	F	SG20029899	NEGATIVE
PR	Altônia	8	F	SG20029900	NEGATIVE
PR	Altônia	8	F	SG20029901	NEGATIVE
PR	Altônia	9	F	SG20029902	NEGATIVE
PR	Altônia	9	F	SG20029903	NEGATIVE
PR	Altônia	8	F	SG20029904	NEGATIVE
PR	Altônia	8	F	SG20029905	NEGATIVE
PR	Altônia	9	F	SG20029906	NEGATIVE
PR	Altônia	9	F	SG20029907	NEGATIVE
PR	Altônia	8	F	SG20029908	NEGATIVE
PR	Altônia	8	M	SG20029909	NEGATIVE
PR	Altônia	8	M	SG20029910	NEGATIVE
PR	Altônia	8	M	SG20029911	NEGATIVE
PR	Alto Paraíso	9	F	SG20030118	NEGATIVE
PR	Alto Paraíso	8	M	SG20030119	NEGATIVE
PR	Alto Paraíso	7	F	SG20030120	NEGATIVE
PR	Alto Paraíso	7	M	SG20030121	NEGATIVE
PR	Alto Paraíso	10	M	SG20030122	NEGATIVE
PR	Alto Paraíso	8	F	SG20030123	NEGATIVE
PR	Alto Paraíso	11	F	SG20030124	NEGATIVE
PR	Alto Paraíso	9	F	SG20030125	NEGATIVE
PR	Alto Paraíso	10	F	SG20030126	NEGATIVE
PR	Alto Paraíso	8	F	SG20030127	NEGATIVE
PR	Alto Paraíso	9	F	SG20030128	NEGATIVE
PR	Alto Paraíso	9	M	SG20030129	NEGATIVE
PR	Alto Paraíso	8	M	SG20030130	NEGATIVE
PR	Alto Paraíso	9	M	SG20030131	NEGATIVE
PR	Alto Paraíso	8	F	SG20030132	NEGATIVE
PR	Alto Paraíso	9	F	SG20030133	NEGATIVE
PR	Alto Paraíso	10	M	SG20030134	NEGATIVE
PR	Alto Paraíso	8	F	SG20030135	NEGATIVE
PR	Alto Paraíso	9	F	SG20030136	NEGATIVE
PR	Alto Paraíso	10	F	SG20030137	NEGATIVE
PR	Alto Paraíso	8	F	SG20030138	NEGATIVE
PR	Alto Paraíso	10	F	SG20030139	NEGATIVE
PR	Alto Paraíso	9	M	SG20030140	NEGATIVE
PR	Alto Paraíso	9	M	SG20030141	NEGATIVE
PR	Alto Paraíso	9	F	SG20030142	NEGATIVE
PR	Alto Paraíso	9	F	SG20030143	NEGATIVE
PR	Alto Paraíso	10	F	SG20030144	NEGATIVE
PR	Alto Paraíso	8	F	SG20030145	NEGATIVE
PR	Alto Paraíso	10	F	SG20030146	NEGATIVE
PR	Alto Paraíso	8	F	SG20030147	NEGATIVE
PR	Alto Paraíso	8	M	SG20030148	NEGATIVE
PR	Alto Paraíso	8	F	SG20030149	NEGATIVE
PR	Alto Paraíso	10	F	SG20030150	NEGATIVE
PR	Alto Paraíso	9	F	SG20040963	NEGATIVE
PR	Alto Paraíso	7	F	SG20040964	NEGATIVE
PR	Alto Paraíso	8	M	SG20040965	NEGATIVE
PR	Alto Paraíso	8	F	SG20040966	NEGATIVE
PR	Alto Paraíso	11	M	SG20040967	NEGATIVE
PR	Alto Paraíso	8	F	SG20040968	NEGATIVE
PR	Alto Paraíso	10	M	SG20040969	NEGATIVE
PR	Alto Paraíso	10	F	SG20040970	NEGATIVE
PR	Alto Paraíso	9	F	SG20040971	NEGATIVE
PR	Alto Paraíso	9	F	SG20040972	NEGATIVE
PR	Alto Paraíso	8	M	SG20040973	NEGATIVE
PR	Alto Paraíso	10	M	SG20040974	NEGATIVE
PR	Alto Paraíso	10	M	SG20040975	NEGATIVE
PR	Alto Paraíso	9	F	SG20040976	NEGATIVE
PR	Alto Paraíso	8	F	SG20040977	NEGATIVE
PR	Alto Paraíso	9	M	SG20040978	NEGATIVE
PR	Alto Paraíso	9	M	SG20040979	NEGATIVE
PR	Alto Paraíso	9	F	SG20040980	NEGATIVE
PR	Alto Paraíso	8	F	SG20040981	NEGATIVE
PR	Alto Paraíso	9	M	SG20040982	NEGATIVE
PR	Alto Paraíso	8	F	SG20040983	NEGATIVE
PR	Alto Paraíso	8	F	SG20040984	NEGATIVE
PR	Alto Paraíso	10	M	SG20040985	NEGATIVE
PR	Alto Paraíso	10	M	SG20040986	NEGATIVE
PR	Alto Paraíso	8	M	SG20040987	NEGATIVE
PR	Alto Paraíso	7	M	SG20040988	NEGATIVE
PR	Alto Paraíso	8	F	SG20040989	NEGATIVE
PR	Alto Paraíso	9	M	SG20040990	NEGATIVE
PR	Alto Paraíso	10	F	SG20040991	NEGATIVE
PR	Alto Paraíso	9	F	SG20040992	NEGATIVE
PR	Alto Paraíso	9	F	SG20040993	NEGATIVE
PR	Alto Paraíso	10	M	SG20040994	NEGATIVE
PR	Alto Paraíso	8	M	SG20040995	NEGATIVE
PR	Capanema	6	M	SG20022332	NEGATIVE
PR	Capanema	13	M	SG20022333	NEGATIVE
PR	Alto Paraíso	10	F	SG20030152	NEGATIVE
PR	Alto Paraíso	10	F	SG20030153	NEGATIVE
PR	Alto Paraíso	10	M	SG20030154	NEGATIVE
PR	Alto Paraíso	10	F	SG20030155	NEGATIVE
PR	Alto Paraíso	10	F	SG20030156	NEGATIVE
PR	Alto Paraíso	10	F	SG20030157	NEGATIVE
PR	Alto Paraíso	10	F	SG20030158	NEGATIVE
PR	Alto Paraíso	10	F	SG20030159	NEGATIVE
PR	Alto Paraíso	10	M	SG20030160	NEGATIVE
PR	Alto Paraíso	10	M	SG20030161	NEGATIVE
PR	Alto Paraíso	10	F	SG20030162	NEGATIVE
PR	Alto Paraíso	10	M	SG20030163	NEGATIVE
PR	Alto Paraíso	10	F	SG20030164	NEGATIVE
PR	Alto Paraíso	10	F	SG20030165	NEGATIVE
PR	Alto Paraíso	10	M	SG20030166	NEGATIVE
PR	Alto Paraíso	10	M	SG20030167	NEGATIVE
PR	Alto Paraíso	10	F	SG20030168	NEGATIVE
PR	Alto Paraíso	10	M	SG20030169	NEGATIVE
PR	Alto Paraíso	10	F	SG20030170	NEGATIVE
PR	Alto Paraíso	10	F	SG20030171	NEGATIVE
PR	Alto Paraíso	10	M	SG20030172	NEGATIVE
PR	Alto Paraíso	10	F	SG20030173	NEGATIVE
PR	Alto Paraíso	10	M	SG20030174	NEGATIVE
PR	Alto Paraíso	10	F	SG20030175	NEGATIVE
PR	Alto Paraíso	10	M	SG20030176	NEGATIVE
PR	Alto Paraíso	10	M	SG20030177	NEGATIVE
PR	Alto Paraíso	10	F	SG20030178	NEGATIVE
PR	Alto Paraíso	10	M	SG20030179	NEGATIVE
PR	Alto Paraíso	10	M	SG20030180	NEGATIVE
PR	Alto Paraíso	10	M	SG20030181	NEGATIVE
PR	Alto Paraíso	10	M	SG20030182	NEGATIVE
PR	Alto Paraíso	10	M	SG20030183	NEGATIVE
PR	Alto Paraíso	10	M	SG20030184	NEGATIVE
PR	Alto Paraíso	10	M	SG20030185	NEGATIVE
PR	Capanema	13	M	SG20022298	NEGATIVE
PR	Capanema	8	M	SG20022299	NEGATIVE
PR	Capanema	8	M	SG20022300	NEGATIVE
PR	Capanema	8	M	SG20022301	NEGATIVE
PR	Capanema	10	M	SG20022302	NEGATIVE
PR	Capanema	18	M	SG20022303	NEGATIVE
PR	Capanema	13	M	SG20022304	NEGATIVE
PR	Capanema	12	M	SG20022305	NEGATIVE
PR	Capanema	7	M	SG20022306	NEGATIVE
PR	Capanema	11	M	SG20022307	NEGATIVE
PR	Capanema	12	M	SG20022308	NEGATIVE
PR	Capanema	11	M	SG20022309	NEGATIVE
PR	Capanema	7	M	SG20022310	NEGATIVE
PR	Capanema	7	M	SG20022311	NEGATIVE
PR	Alto Paraíso	18	M	SG20030186	NEGATIVE
PR	Alto Paraíso	16	M	SG20030187	NEGATIVE
PR	Alto Paraíso	16	M	SG20030188	NEGATIVE
PR	Alto Paraíso	16	M	SG20030189	NEGATIVE
PR	Alto Paraíso	16	M	SG20030190	NEGATIVE
PR	Alto Paraíso	16	M	SG20030191	NEGATIVE
PR	Alto Paraíso	16	F	SG20030192	NEGATIVE
PR	Alto Paraíso	16	M	SG20030193	NEGATIVE
PR	Alto Paraíso	15	M	SG20030194	NEGATIVE
PR	Alto Paraíso	18	F	SG20030195	NEGATIVE
PR	Alto Paraíso	18	F	SG20030196	NEGATIVE
PR	Alto Paraíso	18	M	SG20030197	NEGATIVE
PR	Alto Paraíso	16	F	SG20030198	NEGATIVE
PR	Alto Paraíso	16	F	SG20030199	NEGATIVE
PR	Alto Paraíso	18	F	SG20030200	NEGATIVE
PR	Alto Paraíso	16	F	SG20030201	NEGATIVE
PR	Alto Paraíso	18	F	SG20030202	NEGATIVE
PR	Alto Paraíso	16	F	SG20030203	NEGATIVE
PR	Alto Paraíso	20	F	SG20030204	NEGATIVE
PR	Alto Paraíso	16	F	SG20030205	NEGATIVE
PR	Alto Paraíso	16	F	SG20030206	NEGATIVE
PR	Alto Paraíso	18	F	SG20030207	NEGATIVE
PR	Alto Paraíso	18	M	SG20030208	NEGATIVE
PR	Alto Paraíso	20	F	SG20030209	NEGATIVE
PR	Alto Paraíso	16	F	SG20030210	NEGATIVE
PR	Alto Paraíso	18	F	SG20030211	NEGATIVE
PR	Alto Paraíso	20	M	SG20030212	NEGATIVE
PR	Alto Paraíso	16	F	SG20030213	NEGATIVE
PR	Alto Paraíso	16	F	SG20030214	NEGATIVE
PR	Alto Paraíso	18	F	SG20030215	NEGATIVE
PR	Alto Paraíso	20	F	SG20030216	NEGATIVE
PR	Alto Paraíso	16	F	SG20030217	NEGATIVE
PR	Alto Paraíso	16	F	SG20030218	NEGATIVE
PR	Icaraíma	9	F	SG20030322	NEGATIVE
PR	Icaraíma	9	F	SG20030323	NEGATIVE
PR	Icaraíma	9	F	SG20030324	NEGATIVE
PR	Icaraíma	9	F	SG20030325	NEGATIVE
PR	Icaraíma	9	F	SG20030326	NEGATIVE
PR	Icaraíma	9	F	SG20030327	NEGATIVE
PR	Icaraíma	9	F	SG20030328	NEGATIVE
PR	Icaraíma	9	F	SG20030329	NEGATIVE
PR	Icaraíma	9	F	SG20030330	NEGATIVE
PR	Icaraíma	9	F	SG20030331	NEGATIVE
PR	Icaraíma	9	F	SG20030332	NEGATIVE
PR	Icaraíma	9	F	SG20030333	NEGATIVE
PR	Icaraíma	9	M	SG20030334	NEGATIVE
PR	Icaraíma	9	F	SG20030335	NEGATIVE
PR	Icaraíma	9	F	SG20030336	NEGATIVE
PR	Icaraíma	9	F	SG20030337	NEGATIVE
PR	Icaraíma	9	F	SG20030338	NEGATIVE
PR	Icaraíma	9	M	SG20030339	NEGATIVE
PR	Icaraíma	9	F	SG20030340	NEGATIVE
PR	Icaraíma	9	F	SG20030341	NEGATIVE
PR	Icaraíma	9	F	SG20030342	NEGATIVE
PR	Icaraíma	9	M	SG20030343	NEGATIVE
PR	Icaraíma	9	M	SG20030344	NEGATIVE
PR	Icaraíma	9	M	SG20030345	NEGATIVE
PR	Icaraíma	9	M	SG20030346	NEGATIVE
PR	Icaraíma	9	M	SG20030347	NEGATIVE
PR	Icaraíma	9	M	SG20030348	NEGATIVE
PR	Icaraíma	9	M	SG20030349	NEGATIVE
PR	Icaraíma	9	M	SG20030350	NEGATIVE
PR	Icaraíma	9	M	SG20030351	NEGATIVE
PR	Icaraíma	9	M	SG20030352	NEGATIVE
PR	Icaraíma	9	M	SG20030353	NEGATIVE
PR	Icaraíma	9	M	SG20030354	NEGATIVE
PR	Icaraíma	9	M	SG20030355	NEGATIVE
PR	Santo Antônio do Sudoeste	10	M	SG20022842	NEGATIVE
PR	Santo Antônio do Sudoeste	7	M	SG20022843	NEGATIVE
PR	Santo Antônio do Sudoeste	9	M	SG20022844	NEGATIVE
PR	Santo Antônio do Sudoeste	8	M	SG20022845	NEGATIVE
PR	Santo Antônio do Sudoeste	7	M	SG20022846	NEGATIVE
PR	Santo Antônio do Sudoeste	13	M	SG20022847	NEGATIVE
PR	Santo Antônio do Sudoeste	13	M	SG20022848	NEGATIVE
PR	Santo Antônio do Sudoeste	13	M	SG20022849	NEGATIVE
PR	Santo Antônio do Sudoeste	13	M	SG20022850	NEGATIVE
PR	Santo Antônio do Sudoeste	7	M	SG20022851	NEGATIVE
PR	Santo Antônio do Sudoeste	10	M	SG20022852	NEGATIVE
PR	Santo Antônio do Sudoeste	13	M	SG20022853	NEGATIVE
PR	Santo Antônio do Sudoeste	7	M	SG20022854	NEGATIVE
PR	Santo Antônio do Sudoeste	8	M	SG20022855	NEGATIVE
PR	Santo Antônio do Sudoeste	13	M	SG20022856	NEGATIVE
PR	Santo Antônio do Sudoeste	10	M	SG20022857	NEGATIVE
PR	Santo Antônio do Sudoeste	11	F	SG20022858	NEGATIVE
PR	Santo Antônio do Sudoeste	15	F	SG20022859	NEGATIVE
PR	Santo Antônio do Sudoeste	14	F	SG20022860	NEGATIVE
PR	Santo Antônio do Sudoeste	10	M	SG20022861	NEGATIVE
PR	Santo Antônio do Sudoeste	10	F	SG20022862	NEGATIVE
PR	Santo Antônio do Sudoeste	13	M	SG20022863	NEGATIVE
PR	Santo Antônio do Sudoeste	12	F	SG20022864	NEGATIVE
PR	Santo Antônio do Sudoeste	8	F	SG20022865	NEGATIVE
PR	Santo Antônio do Sudoeste	7	F	SG20022866	NEGATIVE
PR	Santo Antônio do Sudoeste	7	F	SG20022867	NEGATIVE
PR	Santo Antônio do Sudoeste	8	F	SG20022868	NEGATIVE
PR	Santo Antônio do Sudoeste	8	F	SG20022869	NEGATIVE
PR	Santo Antônio do Sudoeste	18	M	SG20022870	NEGATIVE
PR	Santo Antônio do Sudoeste	8	F	SG20022871	NEGATIVE
PR	Santo Antônio do Sudoeste	8	F	SG20022872	NEGATIVE
PR	Santo Antônio do Sudoeste	7	M	SG20022873	NEGATIVE
PR	Iporã	13	F	SG20020700	NEGATIVE
PR	Iporã	13	F	SG20020701	NEGATIVE
PR	Iporã	13	F	SG20020702	NEGATIVE
PR	Iporã	13	M	SG20020703	NEGATIVE
PR	Iporã	13	M	SG20020704	NEGATIVE
PR	Iporã	14	M	SG20020705	NEGATIVE
PR	Iporã	14	M	SG20020706	NEGATIVE
PR	Iporã	13	M	SG20020707	NEGATIVE
PR	Iporã	14	F	SG20020708	NEGATIVE
PR	Iporã	13	F	SG20020709	NEGATIVE
PR	Iporã	13	M	SG20020710	NEGATIVE
PR	Iporã	13	F	SG20020711	NEGATIVE
PR	Iporã	13	F	SG20020712	NEGATIVE
PR	Iporã	13	F	SG20020713	NEGATIVE
PR	Iporã	13	F	SG20020714	NEGATIVE
PR	Iporã	14	F	SG20020715	NEGATIVE
PR	Iporã	13	F	SG20020716	NEGATIVE
PR	Iporã	13	F	SG20020717	NEGATIVE
PR	Iporã	13	F	SG20020718	NEGATIVE
PR	Iporã	13	M	SG20020719	NEGATIVE
PR	Iporã	14	F	SG20020720	NEGATIVE
PR	Iporã	13	F	SG20020721	NEGATIVE
PR	Iporã	14	F	SG20020722	NEGATIVE
PR	Iporã	13	F	SG20020723	NEGATIVE
PR	Iporã	13	F	SG20020724	NEGATIVE
PR	Iporã	14	F	SG20020725	NEGATIVE
PR	Iporã	14	M	SG20020726	NEGATIVE
PR	Iporã	13	F	SG20020727	NEGATIVE
PR	Iporã	14	M	SG20020728	NEGATIVE
PR	Iporã	13	M	SG20020729	NEGATIVE
PR	Iporã	13	M	SG20020730	NEGATIVE
PR	Iporã	14	M	SG20020731	NEGATIVE
PR	Iporã	13	F	SG20020732	NEGATIVE
PR	Iporã	7	F	SG20020666	NEGATIVE
PR	Iporã	7	F	SG20020667	NEGATIVE
PR	Iporã	7	F	SG20020668	NEGATIVE
PR	Iporã	7	F	SG20020669	NEGATIVE
PR	Iporã	7	F	SG20020670	NEGATIVE
PR	Iporã	7	F	SG20020671	NEGATIVE
PR	Iporã	7	F	SG20020672	NEGATIVE
PR	Iporã	7	F	SG20020673	NEGATIVE
PR	Iporã	7	F	SG20020674	NEGATIVE
PR	Iporã	7	M	SG20020675	NEGATIVE
PR	Iporã	7	M	SG20020676	NEGATIVE
PR	Iporã	7	M	SG20020677	NEGATIVE
PR	Iporã	7	M	SG20020678	NEGATIVE
PR	Iporã	7	F	SG20020679	NEGATIVE
PR	Iporã	7	M	SG20020680	NEGATIVE
PR	Iporã	7	M	SG20020681	NEGATIVE
PR	Iporã	7	M	SG20020682	NEGATIVE
PR	Iporã	7	M	SG20020683	NEGATIVE
PR	Iporã	7	M	SG20020684	NEGATIVE
PR	Iporã	7	F	SG20020685	NEGATIVE
PR	Iporã	7	F	SG20020686	NEGATIVE
PR	Iporã	7	F	SG20020687	NEGATIVE
PR	Iporã	7	F	SG20020688	NEGATIVE
PR	Iporã	7	M	SG20020689	NEGATIVE
PR	Iporã	7	M	SG20020690	NEGATIVE
PR	Iporã	7	F	SG20020691	NEGATIVE
PR	Iporã	7	M	SG20020692	NEGATIVE
PR	Iporã	7	M	SG20020693	NEGATIVE
PR	Iporã	7	F	SG20020694	NEGATIVE
PR	Iporã	7	F	SG20020695	NEGATIVE
PR	Iporã	7	F	SG20020696	NEGATIVE
PR	Iporã	7	F	SG20020697	NEGATIVE
PR	Iporã	7	F	SG20020698	NEGATIVE
PR	Cafezal do Sul	10	F	SG20020360	NEGATIVE
PR	Cafezal do Sul	7	F	SG20020361	NEGATIVE
PR	Cafezal do Sul	6	F	SG20020362	NEGATIVE
PR	Cafezal do Sul	6	M	SG20020363	NEGATIVE
PR	Cafezal do Sul	6	M	SG20020364	NEGATIVE
PR	Cafezal do Sul	6	F	SG20020365	NEGATIVE
PR	Cafezal do Sul	6	F	SG20020366	NEGATIVE
PR	Cafezal do Sul	6	M	SG20020367	NEGATIVE
PR	Cafezal do Sul	6	M	SG20020368	NEGATIVE
PR	Cafezal do Sul	6	F	SG20020369	NEGATIVE
PR	Cafezal do Sul	6	M	SG20020370	NEGATIVE
PR	Cafezal do Sul	6	F	SG20020371	NEGATIVE
PR	Cafezal do Sul	6	F	SG20020372	NEGATIVE
PR	Cafezal do Sul	6	F	SG20020373	NEGATIVE
PR	Cafezal do Sul	6	F	SG20020374	NEGATIVE
PR	Cafezal do Sul	6	M	SG20020375	NEGATIVE
PR	Cafezal do Sul	6	M	SG20020376	NEGATIVE
PR	Cafezal do Sul	6	M	SG20020377	NEGATIVE
PR	Cafezal do Sul	6	M	SG20020378	NEGATIVE
PR	Cafezal do Sul	6	F	SG20020379	NEGATIVE
PR	Cafezal do Sul	6	F	SG20020380	NEGATIVE
PR	Cafezal do Sul	6	F	SG20020381	NEGATIVE
PR	Cafezal do Sul	6	F	SG20020382	NEGATIVE
PR	Cafezal do Sul	6	F	SG20020383	NEGATIVE
PR	Cafezal do Sul	6	F	SG20020384	NEGATIVE
PR	Cafezal do Sul	6	M	SG20020385	NEGATIVE
PR	Cafezal do Sul	6	M	SG20020386	NEGATIVE
PR	Cafezal do Sul	6	F	SG20020387	NEGATIVE
PR	Cafezal do Sul	6	F	SG20020388	NEGATIVE
PR	Cafezal do Sul	6	M	SG20020389	NEGATIVE
PR	Cafezal do Sul	6	F	SG20020390	NEGATIVE
PR	Cafezal do Sul	6	F	SG20020391	NEGATIVE
PR	Cafezal do Sul	6	M	SG20020392	NEGATIVE
PR	Umuarama	10	M	SG20020190	NEGATIVE
PR	Umuarama	8	F	SG20020191	NEGATIVE
PR	Umuarama	8	M	SG20020192	NEGATIVE
PR	Umuarama	10	F	SG20020193	NEGATIVE
PR	Umuarama	8	M	SG20020194	NEGATIVE
PR	Umuarama	8	F	SG20020195	NEGATIVE
PR	Umuarama	8	F	SG20020196	NEGATIVE
PR	Umuarama	10	M	SG20020197	NEGATIVE
PR	Umuarama	9	F	SG20020198	NEGATIVE
PR	Umuarama	10	F	SG20020199	NEGATIVE
PR	Umuarama	10	M	SG20020200	NEGATIVE
PR	Umuarama	8	M	SG20020201	NEGATIVE
PR	Umuarama	8	F	SG20020202	NEGATIVE
PR	Umuarama	10	M	SG20020203	NEGATIVE
PR	Umuarama	10	M	SG20020204	NEGATIVE
PR	Umuarama	8	M	SG20020205	NEGATIVE
PR	Umuarama	11	M	SG20020206	NEGATIVE
PR	Umuarama	10	F	SG20020207	NEGATIVE
PR	Umuarama	10	F	SG20020208	NEGATIVE
PR	Umuarama	8	M	SG20020209	NEGATIVE
PR	Umuarama	8	M	SG20020210	NEGATIVE
PR	Umuarama	8	M	SG20020211	NEGATIVE
PR	Umuarama	8	M	SG20020212	NEGATIVE
PR	Umuarama	8	M	SG20020213	NEGATIVE
PR	Umuarama	8	M	SG20020214	NEGATIVE
PR	Umuarama	10	M	SG20020215	NEGATIVE
PR	Umuarama	8	M	SG20020216	NEGATIVE
PR	Umuarama	8	M	SG20020217	NEGATIVE
PR	Umuarama	10	M	SG20020218	NEGATIVE
PR	Umuarama	10	M	SG20020219	NEGATIVE
PR	Umuarama	10	M	SG20020220	NEGATIVE
PR	Umuarama	10	M	SG20020221	NEGATIVE
PR	Umuarama	8	M	SG20020222	NEGATIVE
PR	Umuarama	8	M	SG20020223	NEGATIVE
PR	Xambrê	8	M	SG20020394	NEGATIVE
PR	Xambrê	8	F	SG20020395	NEGATIVE
PR	Xambrê	6	M	SG20020396	NEGATIVE
PR	Xambrê	7	M	SG20020397	NEGATIVE
PR	Xambrê	7	M	SG20020398	NEGATIVE
PR	Xambrê	8	F	SG20020399	NEGATIVE
PR	Xambrê	6	M	SG20020400	NEGATIVE
PR	Xambrê	6	F	SG20020401	NEGATIVE
PR	Xambrê	7	M	SG20020402	NEGATIVE
PR	Xambrê	6	M	SG20020403	NEGATIVE
PR	Xambrê	6	F	SG20020404	NEGATIVE
PR	Xambrê	8	F	SG20020405	NEGATIVE
PR	Xambrê	8	F	SG20020406	NEGATIVE
PR	Xambrê	8	F	SG20020407	NEGATIVE
PR	Xambrê	6	F	SG20020408	NEGATIVE
PR	Xambrê	7	F	SG20020409	NEGATIVE
PR	Xambrê	6	M	SG20020410	NEGATIVE
PR	Xambrê	8	M	SG20020411	NEGATIVE
PR	Xambrê	8	M	SG20020412	NEGATIVE
PR	Xambrê	8	F	SG20020413	NEGATIVE
PR	Xambrê	12	F	SG20020414	NEGATIVE
PR	Xambrê	12	M	SG20020415	NEGATIVE
PR	Xambrê	11	F	SG20020416	NEGATIVE
PR	Xambrê	8	F	SG20020417	NEGATIVE
PR	Xambrê	8	F	SG20020418	NEGATIVE
PR	Xambrê	9	F	SG20020419	NEGATIVE
PR	Xambrê	8	F	SG20020420	NEGATIVE
PR	Xambrê	8	M	SG20020421	NEGATIVE
PR	Xambrê	8	M	SG20020422	NEGATIVE
PR	Xambrê	8	F	SG20020423	NEGATIVE
PR	Xambrê	8	F	SG20020424	NEGATIVE
PR	Xambrê	8	F	SG20020425	NEGATIVE
PR	Xambrê	8	F	SG20020426	NEGATIVE
PR	Xambrê	10	F	SG20020427	NEGATIVE
PR	Toledo	6	F	SG20029710	NEGATIVE
PR	Toledo	6	M	SG20029711	NEGATIVE
PR	Toledo	6	F	SG20029712	NEGATIVE
PR	Toledo	12	F	SG20029713	NEGATIVE
PR	Toledo	12	F	SG20029714	NEGATIVE
PR	Toledo	12	F	SG20029715	NEGATIVE
PR	Toledo	12	M	SG20029716	NEGATIVE
PR	Toledo	12	F	SG20029717	NEGATIVE
PR	Xambrê	12	M	SG20020428	NEGATIVE
PR	Xambrê	11	F	SG20020429	NEGATIVE
PR	Xambrê	11	M	SG20020430	NEGATIVE
PR	Xambrê	12	F	SG20020431	NEGATIVE
PR	Xambrê	10	F	SG20020432	NEGATIVE
PR	Xambrê	12	F	SG20020433	NEGATIVE
PR	Xambrê	11	M	SG20020434	NEGATIVE
PR	Xambrê	11	M	SG20020435	NEGATIVE
PR	Xambrê	10	M	SG20020436	NEGATIVE
PR	Xambrê	11	F	SG20020437	NEGATIVE
PR	Xambrê	12	F	SG20020438	NEGATIVE
PR	Xambrê	12	M	SG20020439	NEGATIVE
PR	Xambrê	11	M	SG20020440	NEGATIVE
PR	Xambrê	10	F	SG20020441	NEGATIVE
PR	Xambrê	12	F	SG20020442	NEGATIVE
PR	Xambrê	10	M	SG20020443	NEGATIVE
PR	Xambrê	12	F	SG20020444	NEGATIVE
PR	Xambrê	12	F	SG20020445	NEGATIVE
PR	Xambrê	11	M	SG20020446	NEGATIVE
PR	Xambrê	11	M	SG20020447	NEGATIVE
PR	Xambrê	10	M	SG20020448	NEGATIVE
PR	Xambrê	11	M	SG20020449	NEGATIVE
PR	Xambrê	11	M	SG20020450	NEGATIVE
PR	Xambrê	11	F	SG20020451	NEGATIVE
PR	Xambrê	12	M	SG20020452	NEGATIVE
PR	Xambrê	12	F	SG20020453	NEGATIVE
PR	Xambrê	12	F	SG20020454	NEGATIVE
PR	Xambrê	11	F	SG20020455	NEGATIVE
PR	Xambrê	11	M	SG20020456	NEGATIVE
PR	Xambrê	10	M	SG20020457	NEGATIVE
PR	Xambrê	11	M	SG20020458	NEGATIVE
PR	Xambrê	11	M	SG20020459	NEGATIVE
PR	Xambrê	11	F	SG20020460	NEGATIVE
PR	Xambrê	11	F	SG20020461	NEGATIVE
PR	Planalto	8	M	SG20022366	NEGATIVE
PR	Planalto	8	F	SG20022367	NEGATIVE
PR	Lindoeste	9	F	SG20021176	NEGATIVE
PR	Lindoeste	9	F	SG20021177	NEGATIVE
PR	Lindoeste	9	F	SG20021178	NEGATIVE
PR	Lindoeste	7	F	SG20021179	NEGATIVE
PR	Lindoeste	7	M	SG20021180	NEGATIVE
PR	Lindoeste	7	M	SG20021181	NEGATIVE
PR	Lindoeste	7	F	SG20021182	NEGATIVE
PR	Lindoeste	7	M	SG20021183	NEGATIVE
PR	Lindoeste	7	F	SG20021184	NEGATIVE
PR	Lindoeste	7	F	SG20021185	NEGATIVE
PR	Lindoeste	7	M	SG20021186	NEGATIVE
PR	Lindoeste	7	M	SG20021187	NEGATIVE
PR	Lindoeste	7	F	SG20021188	NEGATIVE
PR	Lindoeste	8	M	SG20021189	NEGATIVE
PR	Lindoeste	7	F	SG20021190	NEGATIVE
PR	Lindoeste	7	F	SG20021191	NEGATIVE
PR	Lindoeste	7	M	SG20021192	NEGATIVE
PR	Lindoeste	7	F	SG20021193	NEGATIVE
PR	Lindoeste	7	M	SG20021194	NEGATIVE
PR	Lindoeste	7	F	SG20021195	NEGATIVE
PR	Lindoeste	7	M	SG20021196	NEGATIVE
PR	Lindoeste	7	M	SG20021197	NEGATIVE
PR	Lindoeste	8	F	SG20021198	NEGATIVE
PR	Lindoeste	7	M	SG20021199	NEGATIVE
PR	Lindoeste	7	F	SG20021200	NEGATIVE
PR	Lindoeste	8	M	SG20021201	NEGATIVE
PR	Lindoeste	7	F	SG20021202	NEGATIVE
PR	Lindoeste	8	M	SG20021203	NEGATIVE
PR	Lindoeste	7	F	SG20021204	NEGATIVE
PR	Lindoeste	7	F	SG20021205	NEGATIVE
PR	Lindoeste	7	F	SG20021206	NEGATIVE
PR	Lindoeste	7	F	SG20021207	NEGATIVE
PR	Lindoeste	7	F	SG20021208	NEGATIVE
PR	Icaraíma	12	M	SG20030458	NEGATIVE
PR	Icaraíma	12	F	SG20030459	NEGATIVE
PR	Icaraíma	12	F	SG20030460	NEGATIVE
PR	Icaraíma	12	F	SG20030461	NEGATIVE
PR	Icaraíma	12	F	SG20030462	NEGATIVE
PR	Icaraíma	12	F	SG20030463	NEGATIVE
PR	Icaraíma	12	M	SG20030464	NEGATIVE
PR	Icaraíma	12	F	SG20030465	NEGATIVE
PR	Icaraíma	12	F	SG20030466	NEGATIVE
PR	Icaraíma	12	F	SG20030467	NEGATIVE
PR	Icaraíma	12	F	SG20030468	NEGATIVE
PR	Icaraíma	13	F	SG20030469	NEGATIVE
PR	Icaraíma	13	F	SG20030470	NEGATIVE
PR	Icaraíma	12	F	SG20030471	NEGATIVE
PR	Icaraíma	12	F	SG20030472	NEGATIVE
PR	Icaraíma	12	F	SG20030473	NEGATIVE
PR	Icaraíma	12	F	SG20030474	NEGATIVE
PR	Icaraíma	12	F	SG20030475	NEGATIVE
PR	Icaraíma	12	F	SG20030476	NEGATIVE
PR	Icaraíma	12	F	SG20030477	NEGATIVE
PR	Icaraíma	12	F	SG20030478	NEGATIVE
PR	Icaraíma	12	F	SG20030479	NEGATIVE
PR	Icaraíma	12	F	SG20030480	NEGATIVE
PR	Icaraíma	12	F	SG20030481	NEGATIVE
PR	Icaraíma	12	F	SG20030482	NEGATIVE
PR	Icaraíma	12	F	SG20030483	NEGATIVE
PR	Icaraíma	12	F	SG20030484	NEGATIVE
PR	Icaraíma	12	M	SG20030485	NEGATIVE
PR	Icaraíma	12	F	SG20030486	NEGATIVE
PR	Icaraíma	9	M	SG20030390	NEGATIVE
PR	Icaraíma	9	F	SG20030391	NEGATIVE
PR	Icaraíma	9	F	SG20030392	NEGATIVE
PR	Icaraíma	9	F	SG20030393	NEGATIVE
PR	Icaraíma	10	M	SG20030394	NEGATIVE
PR	Icaraíma	8	F	SG20030395	NEGATIVE
PR	Icaraíma	7	F	SG20030396	NEGATIVE
PR	Icaraíma	7	M	SG20030397	NEGATIVE
PR	Icaraíma	7	M	SG20030398	NEGATIVE
PR	Icaraíma	7	M	SG20030399	NEGATIVE
PR	Icaraíma	6	M	SG20030400	NEGATIVE
PR	Icaraíma	7	M	SG20030401	NEGATIVE
PR	Icaraíma	7	F	SG20030402	NEGATIVE
PR	Icaraíma	6	F	SG20030403	NEGATIVE
PR	Icaraíma	7	F	SG20030404	NEGATIVE
PR	Icaraíma	7	M	SG20030405	NEGATIVE
PR	Icaraíma	7	F	SG20030406	NEGATIVE
PR	Icaraíma	6	F	SG20030407	NEGATIVE
PR	Icaraíma	6	M	SG20030408	NEGATIVE
PR	Icaraíma	7	M	SG20030409	NEGATIVE
PR	Icaraíma	7	F	SG20030410	NEGATIVE
PR	Icaraíma	7	M	SG20030411	NEGATIVE
PR	Icaraíma	7	M	SG20030412	NEGATIVE
PR	Icaraíma	7	F	SG20030413	NEGATIVE
PR	Icaraíma	6	F	SG20030414	NEGATIVE
PR	Icaraíma	6	F	SG20030415	NEGATIVE
PR	Icaraíma	7	M	SG20030416	NEGATIVE
PR	Icaraíma	7	F	SG20030417	NEGATIVE
PR	Icaraíma	7	F	SG20030418	POSITIVE	HoBiPeV
PR	Icaraíma	6	M	SG20030419	NEGATIVE
PR	Icaraíma	6	M	SG20030420	NEGATIVE
PR	Icaraíma	7	M	SG20030421	NEGATIVE
PR	Icaraíma	7	F	SG20030422	NEGATIVE
PR	Capitão Leônidas Marques	8	M	SG20021074	NEGATIVE
PR	Capitão Leônidas Marques	8	F	SG20021075	NEGATIVE
PR	Capitão Leônidas Marques	8	M	SG20021076	NEGATIVE
PR	Capitão Leônidas Marques	8	M	SG20021077	NEGATIVE
PR	Capitão Leônidas Marques	8	F	SG20021078	NEGATIVE
PR	Capitão Leônidas Marques	8	F	SG20021079	NEGATIVE
PR	Capitão Leônidas Marques	8	F	SG20021080	NEGATIVE
PR	Capitão Leônidas Marques	8	F	SG20021081	NEGATIVE
PR	Capitão Leônidas Marques	8	F	SG20021082	NEGATIVE
PR	Capitão Leônidas Marques	8	F	SG20021083	NEGATIVE
PR	Capitão Leônidas Marques	8	M	SG20021084	NEGATIVE
PR	Capitão Leônidas Marques	8	M	SG20021085	NEGATIVE
PR	Capitão Leônidas Marques	8	M	SG20021086	NEGATIVE
PR	Capitão Leônidas Marques	8	F	SG20021087	NEGATIVE
PR	Capitão Leônidas Marques	8	F	SG20021088	NEGATIVE
PR	Capitão Leônidas Marques	8	M	SG20021089	NEGATIVE
PR	Capitão Leônidas Marques	8	F	SG20021090	NEGATIVE
PR	Capitão Leônidas Marques	8	F	SG20021091	NEGATIVE
PR	Capitão Leônidas Marques	8	F	SG20021092	NEGATIVE
PR	Capitão Leônidas Marques	8	F	SG20021093	NEGATIVE
PR	Capitão Leônidas Marques	8	F	SG20021094	NEGATIVE
PR	Capitão Leônidas Marques	8	M	SG20021095	NEGATIVE
PR	Capitão Leônidas Marques	8	M	SG20021096	NEGATIVE
PR	Capitão Leônidas Marques	8	F	SG20021097	NEGATIVE
PR	Capitão Leônidas Marques	8	F	SG20021098	NEGATIVE
PR	Capitão Leônidas Marques	8	F	SG20021099	NEGATIVE
PR	Capitão Leônidas Marques	8	F	SG20021100	NEGATIVE
PR	Capitão Leônidas Marques	8	F	SG20021101	NEGATIVE
PR	Capitão Leônidas Marques	8	F	SG20021102	NEGATIVE
PR	Capitão Leônidas Marques	8	M	SG20021103	NEGATIVE
PR	Capitão Leônidas Marques	8	F	SG20021104	NEGATIVE
PR	Capitão Leônidas Marques	8	F	SG20021105	NEGATIVE
PR	Capitão Leônidas Marques	8	F	SG20021106	NEGATIVE
PR	Capitão Leônidas Marques	8	F	SG20021107	NEGATIVE
PR	Xambrê	7	M	SG20020224	NEGATIVE
PR	Xambrê	7	F	SG20020225	NEGATIVE
PR	Xambrê	7	M	SG20020226	NEGATIVE
PR	Xambrê	7	F	SG20020227	NEGATIVE
PR	Xambrê	7	M	SG20020228	NEGATIVE
PR	Xambrê	7	F	SG20020229	NEGATIVE
PR	Xambrê	7	F	SG20020230	NEGATIVE
PR	Xambrê	7	F	SG20020231	NEGATIVE
PR	Xambrê	7	M	SG20020232	NEGATIVE
PR	Xambrê	7	M	SG20020233	NEGATIVE
PR	Xambrê	7	M	SG20020234	NEGATIVE
PR	Xambrê	7	F	SG20020235	NEGATIVE
PR	Xambrê	7	F	SG20020236	NEGATIVE
PR	Xambrê	7	M	SG20020237	NEGATIVE
PR	Xambrê	7	M	SG20020238	NEGATIVE
PR	Xambrê	7	F	SG20020239	NEGATIVE
PR	Xambrê	7	F	SG20020240	NEGATIVE
PR	Xambrê	7	M	SG20020241	NEGATIVE
PR	Xambrê	7	F	SG20020242	NEGATIVE
PR	Xambrê	7	F	SG20020243	NEGATIVE
PR	Xambrê	7	M	SG20020244	NEGATIVE
PR	Xambrê	7	F	SG20020245	NEGATIVE
PR	Xambrê	7	M	SG20020246	NEGATIVE
PR	Xambrê	7	M	SG20020247	NEGATIVE
PR	Xambrê	7	M	SG20020248	NEGATIVE
PR	Xambrê	7	F	SG20020249	NEGATIVE
PR	Xambrê	7	M	SG20020250	NEGATIVE
PR	Xambrê	7	F	SG20020251	NEGATIVE
PR	Xambrê	7	M	SG20020252	NEGATIVE
PR	Xambrê	7	M	SG20020253	NEGATIVE
PR	Xambrê	7	F	SG20020254	NEGATIVE
PR	Xambrê	7	F	SG20020255	NEGATIVE
PR	Xambrê	7	F	SG20020256	NEGATIVE
PR	Xambrê	7	F	SG20020257	NEGATIVE
PR	Santo Antônio do Sudoeste	11	F	SG20022808	NEGATIVE
PR	Santo Antônio do Sudoeste	11	F	SG20022809	NEGATIVE
PR	Santo Antônio do Sudoeste	8	M	SG20022810	NEGATIVE
PR	Santo Antônio do Sudoeste	11	M	SG20022811	NEGATIVE
PR	Santo Antônio do Sudoeste	11	M	SG20022812	NEGATIVE
PR	Santo Antônio do Sudoeste	11	F	SG20022813	NEGATIVE
PR	Santo Antônio do Sudoeste	11	F	SG20022814	NEGATIVE
PR	Santo Antônio do Sudoeste	11	M	SG20022815	NEGATIVE
PR	Santo Antônio do Sudoeste	11	F	SG20022816	NEGATIVE
PR	Santo Antônio do Sudoeste	10	F	SG20022817	NEGATIVE
PR	Santo Antônio do Sudoeste	10	F	SG20022818	NEGATIVE
PR	Santo Antônio do Sudoeste	11	F	SG20022819	NEGATIVE
PR	Santo Antônio do Sudoeste	11	F	SG20022820	NEGATIVE
PR	Santo Antônio do Sudoeste	10	M	SG20022821	NEGATIVE
PR	Santo Antônio do Sudoeste	11	M	SG20022822	NEGATIVE
PR	Santo Antônio do Sudoeste	11	F	SG20022823	NEGATIVE
PR	Santo Antônio do Sudoeste	10	F	SG20022824	NEGATIVE
PR	Santo Antônio do Sudoeste	7	F	SG20022825	NEGATIVE
PR	Santo Antônio do Sudoeste	11	F	SG20022826	NEGATIVE
PR	Santo Antônio do Sudoeste	10	F	SG20022827	NEGATIVE
PR	Santo Antônio do Sudoeste	8	F	SG20022828	NEGATIVE
PR	Santo Antônio do Sudoeste	10	M	SG20022829	NEGATIVE
PR	Santo Antônio do Sudoeste	8	F	SG20022830	NEGATIVE
PR	Santo Antônio do Sudoeste	11	F	SG20022831	NEGATIVE
PR	Santo Antônio do Sudoeste	11	F	SG20022832	NEGATIVE
PR	Santo Antônio do Sudoeste	11	F	SG20022833	NEGATIVE
PR	Santo Antônio do Sudoeste	11	M	SG20022834	NEGATIVE
PR	Santo Antônio do Sudoeste	10	F	SG20022835	NEGATIVE
PR	Santo Antônio do Sudoeste	11	M	SG20022836	NEGATIVE
PR	Santo Antônio do Sudoeste	10	F	SG20022837	NEGATIVE
PR	Santo Antônio do Sudoeste	11	M	SG20022838	NEGATIVE
PR	Santo Antônio do Sudoeste	11	F	SG20022839	NEGATIVE
PR	Santo Antônio do Sudoeste	11	F	SG20022840	NEGATIVE
PR	Querência do Norte	12	F	SG20028112	NEGATIVE
PR	Querência do Norte	13	M	SG20028113	NEGATIVE
PR	Querência do Norte	12	M	SG20028114	NEGATIVE
PR	Querência do Norte	18	M	SG20028144	NEGATIVE
PR	Querência do Norte	18	F	SG20028115	NEGATIVE
PR	Querência do Norte	12	F	SG20028116	NEGATIVE
PR	Querência do Norte	13	M	SG20028117	NEGATIVE
PR	Querência do Norte	13	M	SG20028118	NEGATIVE
PR	Querência do Norte	12	F	SG20028119	NEGATIVE
PR	Querência do Norte	12	F	SG20028120	NEGATIVE
PR	Querência do Norte	12	F	SG20028121	NEGATIVE
PR	Querência do Norte	12	M	SG20028122	NEGATIVE
PR	Querência do Norte	18	M	SG20028123	NEGATIVE
PR	Querência do Norte	18	M	SG20028124	NEGATIVE
PR	Querência do Norte	18	M	SG20028125	NEGATIVE
PR	Querência do Norte	13	F	SG20028126	NEGATIVE
PR	Querência do Norte	14	F	SG20028127	NEGATIVE
PR	Querência do Norte	18	F	SG20028128	NEGATIVE
PR	Querência do Norte	12	M	SG20028129	NEGATIVE
PR	Querência do Norte	12	F	SG20028130	NEGATIVE
PR	Querência do Norte	13	M	SG20028131	NEGATIVE
PR	Querência do Norte	18	F	SG20028132	NEGATIVE
PR	Querência do Norte	18	M	SG20028133	NEGATIVE
PR	Querência do Norte	13	F	SG20028134	NEGATIVE
PR	Querência do Norte	13	F	SG20028135	NEGATIVE
PR	Querência do Norte	12	F	SG20028136	NEGATIVE
PR	Querência do Norte	18	F	SG20028137	NEGATIVE
PR	Querência do Norte	13	F	SG20028138	NEGATIVE
PR	Querência do Norte	12	F	SG20028139	NEGATIVE
PR	Querência do Norte	18	F	SG20028140	NEGATIVE
PR	Querência do Norte	12	M	SG20028141	NEGATIVE
PR	Querência do Norte	12	F	SG20028142	NEGATIVE
PR	Querência do Norte	18	M	SG20028143	NEGATIVE
PR	Santa Cruz de Monte Castelo	10	M	SG20028044	NEGATIVE
PR	Santa Cruz de Monte Castelo	10	M	SG20028045	NEGATIVE
PR	Santa Cruz de Monte Castelo	10	F	SG20028046	NEGATIVE
PR	Santa Cruz de Monte Castelo	10	F	SG20028047	NEGATIVE
PR	Santa Cruz de Monte Castelo	10	M	SG20028048	NEGATIVE
PR	Santa Cruz de Monte Castelo	10	M	SG20028049	NEGATIVE
PR	Santa Cruz de Monte Castelo	10	M	SG20028050	NEGATIVE
PR	Santa Cruz de Monte Castelo	10	M	SG20028051	NEGATIVE
PR	Santa Cruz de Monte Castelo	10	M	SG20028052	NEGATIVE
PR	Santa Cruz de Monte Castelo	10	F	SG20028053	NEGATIVE
PR	Santa Cruz de Monte Castelo	10	F	SG20028054	NEGATIVE
PR	Santa Cruz de Monte Castelo	10	M	SG20028055	NEGATIVE
PR	Santa Cruz de Monte Castelo	10	M	SG20028056	NEGATIVE
PR	Santa Cruz de Monte Castelo	10	F	SG20028057	NEGATIVE
PR	Santa Cruz de Monte Castelo	10	F	SG20028058	NEGATIVE
PR	Santa Cruz de Monte Castelo	10	M	SG20028059	NEGATIVE
PR	Santa Cruz de Monte Castelo	10	F	SG20028060	NEGATIVE
PR	Santa Cruz de Monte Castelo	10	M	SG20028061	NEGATIVE
PR	Santa Cruz de Monte Castelo	10	M	SG20028062	NEGATIVE
PR	Santa Cruz de Monte Castelo	10	F	SG20028063	NEGATIVE
PR	Santa Cruz de Monte Castelo	10	M	SG20028064	NEGATIVE
PR	Santa Cruz de Monte Castelo	10	F	SG20028065	NEGATIVE
PR	Santa Cruz de Monte Castelo	10	M	SG20028066	NEGATIVE
PR	Santa Cruz de Monte Castelo	10	F	SG20028067	NEGATIVE
PR	Santa Cruz de Monte Castelo	10	F	SG20028068	NEGATIVE
PR	Santa Cruz de Monte Castelo	10	M	SG20028069	NEGATIVE
PR	Santa Cruz de Monte Castelo	10	M	SG20028070	NEGATIVE
PR	Santa Cruz de Monte Castelo	10	F	SG20028071	NEGATIVE
PR	Santa Cruz de Monte Castelo	10	F	SG20028072	NEGATIVE
PR	Santa Cruz de Monte Castelo	10	M	SG20028073	NEGATIVE
PR	Santa Cruz de Monte Castelo	10	M	SG20028074	NEGATIVE
PR	Santa Cruz de Monte Castelo	10	M	SG20028075	NEGATIVE
PR	Santa Cruz de Monte Castelo	10	F	SG20028076	NEGATIVE
PR	Boa Vista da Aparecida	16	M	SG20021788	NEGATIVE
PR	Boa Vista da Aparecida	12	F	SG20021789	NEGATIVE
PR	Boa Vista da Aparecida	9	F	SG20021790	NEGATIVE
PR	Boa Vista da Aparecida	16	F	SG20021791	NEGATIVE
PR	Boa Vista da Aparecida	16	F	SG20021792	NEGATIVE
PR	Boa Vista da Aparecida	16	M	SG20021793	NEGATIVE
PR	Boa Vista da Aparecida	16	M	SG20021794	NEGATIVE
PR	Boa Vista da Aparecida	16	M	SG20021795	NEGATIVE
PR	Boa Vista da Aparecida	12	F	SG20021796	NEGATIVE
PR	Boa Vista da Aparecida	12	F	SG20021797	NEGATIVE
PR	Boa Vista da Aparecida	8	M	SG20021798	NEGATIVE
PR	Boa Vista da Aparecida	9	M	SG20021799	NEGATIVE
PR	Boa Vista da Aparecida	8	M	SG20021800	NEGATIVE
PR	Boa Vista da Aparecida	10	F	SG20021801	NEGATIVE
PR	Boa Vista da Aparecida	10	F	SG20021802	NEGATIVE
PR	Boa Vista da Aparecida	15	M	SG20021803	NEGATIVE
PR	Boa Vista da Aparecida	10	M	SG20021804	NEGATIVE
PR	Boa Vista da Aparecida	15	M	SG20021805	NEGATIVE
PR	Boa Vista da Aparecida	16	M	SG20021806	NEGATIVE
PR	Boa Vista da Aparecida	10	M	SG20021807	NEGATIVE
PR	Boa Vista da Aparecida	17	M	SG20021808	NEGATIVE
PR	Boa Vista da Aparecida	15	M	SG20021809	NEGATIVE
PR	Boa Vista da Aparecida	17	M	SG20021810	NEGATIVE
PR	Boa Vista da Aparecida	15	F	SG20021811	NEGATIVE
PR	Boa Vista da Aparecida	14	F	SG20021812	NEGATIVE
PR	Boa Vista da Aparecida	16	M	SG20021813	NEGATIVE
PR	Boa Vista da Aparecida	16	M	SG20021814	NEGATIVE
PR	Boa Vista da Aparecida	15	M	SG20021815	NEGATIVE
PR	Boa Vista da Aparecida	10	M	SG20021816	NEGATIVE
PR	Boa Vista da Aparecida	10	M	SG20021817	NEGATIVE
PR	Boa Vista da Aparecida	10	M	SG20021818	NEGATIVE
PR	Boa Vista da Aparecida	9	M	SG20021819	NEGATIVE
PR	Nova Prata do Iguaçu	12	M	SG20022502	NEGATIVE
PR	Nova Prata do Iguaçu	10	M	SG20022503	NEGATIVE
PR	Nova Prata do Iguaçu	10	M	SG20022504	NEGATIVE
PR	Nova Prata do Iguaçu	10	M	SG20022505	NEGATIVE
PR	Nova Prata do Iguaçu	10	M	SG20022506	NEGATIVE
PR	Nova Prata do Iguaçu	12	M	SG20022507	NEGATIVE
PR	Nova Prata do Iguaçu	12	M	SG20022508	NEGATIVE
PR	Nova Prata do Iguaçu	12	M	SG20022509	NEGATIVE
PR	Nova Prata do Iguaçu	12	M	SG20022510	NEGATIVE
PR	Nova Prata do Iguaçu	15	M	SG20022511	NEGATIVE
PR	Nova Prata do Iguaçu	12	M	SG20022512	NEGATIVE
PR	Nova Prata do Iguaçu	10	M	SG20022513	NEGATIVE
PR	Nova Prata do Iguaçu	12	M	SG20022514	NEGATIVE
PR	Nova Prata do Iguaçu	10	M	SG20022515	NEGATIVE
PR	Nova Prata do Iguaçu	10	M	SG20022516	NEGATIVE
PR	Nova Prata do Iguaçu	10	M	SG20022517	NEGATIVE
PR	Nova Prata do Iguaçu	10	M	SG20022518	NEGATIVE
PR	Nova Prata do Iguaçu	10	M	SG20022519	NEGATIVE
PR	Nova Prata do Iguaçu	12	M	SG20022520	NEGATIVE
PR	Nova Prata do Iguaçu	12	M	SG20022521	NEGATIVE
PR	Nova Prata do Iguaçu	12	M	SG20022522	NEGATIVE
PR	Nova Prata do Iguaçu	14	M	SG20022523	NEGATIVE
PR	Nova Prata do Iguaçu	14	M	SG20022524	NEGATIVE
PR	Nova Prata do Iguaçu	12	M	SG20022525	NEGATIVE
PR	Nova Prata do Iguaçu	12	M	SG20022526	NEGATIVE
PR	Nova Prata do Iguaçu	12	F	SG20022527	NEGATIVE
PR	Nova Prata do Iguaçu	14	F	SG20022528	NEGATIVE
PR	Nova Prata do Iguaçu	15	M	SG20022529	NEGATIVE
PR	Nova Prata do Iguaçu	14	M	SG20022530	NEGATIVE
PR	Nova Prata do Iguaçu	15	F	SG20022531	NEGATIVE
PR	Nova Prata do Iguaçu	12	F	SG20022532	NEGATIVE
PR	Nova Prata do Iguaçu	14	F	SG20022533	NEGATIVE
PR	Nova Prata do Iguaçu	12	F	SG20022534	NEGATIVE
PR	Nova Prata do Iguaçu	12	M	SG20022535	NEGATIVE
PR	Cascavel	10	F	SG20021210	NEGATIVE
PR	Cascavel	12	F	SG20021211	NEGATIVE
PR	Cascavel	12	F	SG20021212	NEGATIVE
PR	Cascavel	12	F	SG20021213	NEGATIVE
PR	Cascavel	10	F	SG20021214	NEGATIVE
PR	Cascavel	12	F	SG20021215	NEGATIVE
PR	Cascavel	12	F	SG20021216	NEGATIVE
PR	Cascavel	13	M	SG20021217	NEGATIVE
PR	Cascavel	12	M	SG20021218	NEGATIVE
PR	Cascavel	12	M	SG20021219	NEGATIVE
PR	Cascavel	15	F	SG20021220	NEGATIVE
PR	Cascavel	12	F	SG20021221	NEGATIVE
PR	Cascavel	12	M	SG20021222	NEGATIVE
PR	Cascavel	11	M	SG20021223	NEGATIVE
PR	Cascavel	10	M	SG20021224	NEGATIVE
PR	Cascavel	12	F	SG20021225	NEGATIVE
PR	Cascavel	12	M	SG20021226	NEGATIVE
PR	Cascavel	12	F	SG20021227	NEGATIVE
PR	Cascavel	12	F	SG20021228	NEGATIVE
PR	Cascavel	12	M	SG20021229	NEGATIVE
PR	Cascavel	11	M	SG20021230	NEGATIVE
PR	Cascavel	10	F	SG20021231	NEGATIVE
PR	Cascavel	10	F	SG20021232	NEGATIVE
PR	Cascavel	11	M	SG20021233	NEGATIVE
PR	Cascavel	13	F	SG20021234	NEGATIVE
PR	Cascavel	11	M	SG20021235	NEGATIVE
PR	Cascavel	11	M	SG20021236	NEGATIVE
PR	Cascavel	10	M	SG20021237	NEGATIVE
PR	Cascavel	11	F	SG20021238	NEGATIVE
PR	Cascavel	10	M	SG20021239	NEGATIVE
PR	Cascavel	12	M	SG20021240	NEGATIVE
PR	Cascavel	12	F	SG20021241	NEGATIVE
PR	Cascavel	12	F	SG20021242	NEGATIVE
PR	Salto do Lontra	10	M	SG20022536	NEGATIVE
PR	Salto do Lontra	10	M	SG20022537	NEGATIVE
PR	Salto do Lontra	9	F	SG20022538	NEGATIVE
PR	Salto do Lontra	9	F	SG20022539	NEGATIVE
PR	Salto do Lontra	9	F	SG20022540	NEGATIVE
PR	Salto do Lontra	10	M	SG20022541	NEGATIVE
PR	Salto do Lontra	10	F	SG20022542	NEGATIVE
PR	Salto do Lontra	10	M	SG20022543	NEGATIVE
PR	Salto do Lontra	9	M	SG20022544	NEGATIVE
PR	Salto do Lontra	9	F	SG20022545	NEGATIVE
PR	Salto do Lontra	9	M	SG20022546	NEGATIVE
PR	Salto do Lontra	9	F	SG20022547	NEGATIVE
PR	Salto do Lontra	9	F	SG20022548	NEGATIVE
PR	Salto do Lontra	9	F	SG20022549	NEGATIVE
PR	Salto do Lontra	8	F	SG20022550	NEGATIVE
PR	Salto do Lontra	8	M	SG20022551	NEGATIVE
PR	Salto do Lontra	8	M	SG20022552	NEGATIVE
PR	Salto do Lontra	8	M	SG20022553	NEGATIVE
PR	Salto do Lontra	9	F	SG20022554	NEGATIVE
PR	Salto do Lontra	8	F	SG20022555	NEGATIVE
PR	Salto do Lontra	8	F	SG20022556	NEGATIVE
PR	Salto do Lontra	9	M	SG20022557	NEGATIVE
PR	Salto do Lontra	8	F	SG20022558	NEGATIVE
PR	Salto do Lontra	8	M	SG20022559	NEGATIVE
PR	Salto do Lontra	8	F	SG20022560	NEGATIVE
PR	Salto do Lontra	8	M	SG20022561	NEGATIVE
PR	Salto do Lontra	8	M	SG20022562	NEGATIVE
PR	Salto do Lontra	8	M	SG20022563	NEGATIVE
PR	Salto do Lontra	8	M	SG20022564	NEGATIVE
PR	Salto do Lontra	8	M	SG20022565	NEGATIVE
PR	Salto do Lontra	9	M	SG20022566	NEGATIVE
PR	Salto do Lontra	9	M	SG20022567	NEGATIVE
PR	Salto do Lontra	8	M	SG20022568	NEGATIVE
PR	Porto Rico	9	M	SG20028078	NEGATIVE
PR	Porto Rico	9	M	SG20028079	NEGATIVE
PR	Porto Rico	9	M	SG20028080	NEGATIVE
PR	Porto Rico	10	M	SG20028081	NEGATIVE
PR	Porto Rico	9	M	SG20028082	NEGATIVE
PR	Porto Rico	10	M	SG20028083	NEGATIVE
PR	Porto Rico	9	M	SG20028084	NEGATIVE
PR	Porto Rico	9	M	SG20028085	NEGATIVE
PR	Porto Rico	10	M	SG20028086	NEGATIVE
PR	Porto Rico	10	M	SG20028087	NEGATIVE
PR	Porto Rico	10	M	SG20028088	NEGATIVE
PR	Porto Rico	9	F	SG20028089	NEGATIVE
PR	Porto Rico	9	M	SG20028090	NEGATIVE
PR	Porto Rico	9	F	SG20028091	NEGATIVE
PR	Porto Rico	10	F	SG20028092	NEGATIVE
PR	Porto Rico	9	F	SG20028093	NEGATIVE
PR	Porto Rico	9	F	SG20028094	NEGATIVE
PR	Porto Rico	10	F	SG20028095	NEGATIVE
PR	Porto Rico	10	M	SG20028096	NEGATIVE
PR	Porto Rico	10	F	SG20028097	NEGATIVE
PR	Porto Rico	10	M	SG20028098	NEGATIVE
PR	Porto Rico	9	F	SG20028099	NEGATIVE
PR	Porto Rico	9	F	SG20028100	NEGATIVE
PR	Porto Rico	9	F	SG20028101	NEGATIVE
PR	Porto Rico	10	F	SG20028102	NEGATIVE
PR	Porto Rico	10	F	SG20028103	NEGATIVE
PR	Porto Rico	9	F	SG20028104	NEGATIVE
PR	Porto Rico	10	F	SG20028105	NEGATIVE
PR	Porto Rico	9	F	SG20028106	NEGATIVE
PR	Porto Rico	9	F	SG20028107	NEGATIVE
PR	Porto Rico	10	F	SG20028108	NEGATIVE
PR	Porto Rico	10	M	SG20028109	NEGATIVE
PR	Porto Rico	10	M	SG20028110	NEGATIVE
PR	Santa Isabel do Ivaí	7	M	SG20027330	NEGATIVE
PR	Santa Isabel do Ivaí	7	M	SG20027331	NEGATIVE
PR	Santa Isabel do Ivaí	7	F	SG20027332	NEGATIVE
PR	Santa Isabel do Ivaí	9	F	SG20027333	NEGATIVE
PR	Santa Isabel do Ivaí	8	F	SG20027334	NEGATIVE
PR	Santa Isabel do Ivaí	8	F	SG20027335	NEGATIVE
PR	Santa Isabel do Ivaí	7	M	SG20027336	NEGATIVE
PR	Santa Isabel do Ivaí	7	F	SG20027337	NEGATIVE
PR	Santa Isabel do Ivaí	7	F	SG20027338	NEGATIVE
PR	Santa Isabel do Ivaí	8	M	SG20027339	NEGATIVE
PR	Santa Isabel do Ivaí	7	M	SG20027340	NEGATIVE
PR	Santa Isabel do Ivaí	7	F	SG20027341	NEGATIVE
PR	Santa Isabel do Ivaí	8	F	SG20027342	NEGATIVE
PR	Santa Isabel do Ivaí	9	F	SG20027343	NEGATIVE
PR	Santa Isabel do Ivaí	8	M	SG20027344	NEGATIVE
PR	Santa Isabel do Ivaí	9	M	SG20027345	NEGATIVE
PR	Santa Isabel do Ivaí	8	F	SG20027346	NEGATIVE
PR	Santa Isabel do Ivaí	10	F	SG20027347	NEGATIVE
PR	Santa Isabel do Ivaí	10	M	SG20027348	NEGATIVE
PR	Santa Isabel do Ivaí	8	F	SG20027349	NEGATIVE
PR	Santa Isabel do Ivaí	10	F	SG20027350	NEGATIVE
PR	Santa Isabel do Ivaí	8	F	SG20027351	NEGATIVE
PR	Santa Isabel do Ivaí	9	F	SG20027352	NEGATIVE
PR	Santa Isabel do Ivaí	8	F	SG20027353	NEGATIVE
PR	Santa Isabel do Ivaí	10	F	SG20027354	NEGATIVE
PR	Santa Isabel do Ivaí	10	F	SG20027355	NEGATIVE
PR	Santa Isabel do Ivaí	10	M	SG20027356	NEGATIVE
PR	Santa Isabel do Ivaí	10	F	SG20027357	NEGATIVE
PR	Santa Isabel do Ivaí	9	F	SG20027358	NEGATIVE
PR	Santa Isabel do Ivaí	10	F	SG20027359	NEGATIVE
PR	Santa Isabel do Ivaí	10	F	SG20027360	NEGATIVE
PR	Santa Isabel do Ivaí	10	F	SG20027361	NEGATIVE
PR	Santa Isabel do Ivaí	10	M	SG20027362	NEGATIVE
PR	Perobal	8	F	SG20020326	NEGATIVE
PR	Perobal	8	F	SG20020327	NEGATIVE
PR	Perobal	8	F	SG20020328	NEGATIVE
PR	Perobal	8	F	SG20020329	NEGATIVE
PR	Perobal	12	M	SG20020330	NEGATIVE
PR	Perobal	10	M	SG20020331	NEGATIVE
PR	Perobal	10	F	SG20020332	NEGATIVE
PR	Perobal	10	F	SG20020333	NEGATIVE
PR	Perobal	10	M	SG20020334	NEGATIVE
PR	Perobal	10	F	SG20020335	NEGATIVE
PR	Perobal	10	F	SG20020336	NEGATIVE
PR	Perobal	9	F	SG20020337	NEGATIVE
PR	Perobal	10	F	SG20020338	NEGATIVE
PR	Perobal	9	F	SG20020339	NEGATIVE
PR	Perobal	10	M	SG20020340	NEGATIVE
PR	Perobal	10	F	SG20020341	NEGATIVE
PR	Perobal	8	F	SG20020342	NEGATIVE
PR	Perobal	10	M	SG20020343	NEGATIVE
PR	Perobal	8	M	SG20020344	NEGATIVE
PR	Perobal	12	F	SG20020345	NEGATIVE
PR	Perobal	11	F	SG20020346	NEGATIVE
PR	Perobal	10	F	SG20020347	NEGATIVE
PR	Perobal	8	M	SG20020348	NEGATIVE
PR	Perobal	10	F	SG20020349	NEGATIVE
PR	Perobal	10	F	SG20020350	NEGATIVE
PR	Perobal	10	M	SG20020351	NEGATIVE
PR	Perobal	9	M	SG20020352	NEGATIVE
PR	Perobal	9	F	SG20020353	NEGATIVE
PR	Perobal	10	M	SG20020354	NEGATIVE
PR	Perobal	10	M	SG20020355	NEGATIVE
PR	Perobal	9	F	SG20020356	NEGATIVE
PR	Perobal	10	F	SG20020357	NEGATIVE
PR	Perobal	10	M	SG20020358	NEGATIVE
PR	Perobal	10	M	SG20020359	NEGATIVE
PR	Cascavel	9	F	SG20021278	NEGATIVE
PR	Cascavel	10	M	SG20021279	NEGATIVE
PR	Cascavel	9	M	SG20021280	NEGATIVE
PR	Cascavel	9	F	SG20021281	NEGATIVE
PR	Cascavel	8	F	SG20021282	NEGATIVE
PR	Cascavel	8	F	SG20021283	NEGATIVE
PR	Cascavel	9	F	SG20021284	NEGATIVE
PR	Cascavel	9	F	SG20021285	NEGATIVE
PR	Cascavel	8	F	SG20021286	NEGATIVE
PR	Cascavel	9	F	SG20021287	NEGATIVE
PR	Cascavel	10	F	SG20021288	NEGATIVE
PR	Cascavel	9	M	SG20021289	NEGATIVE
PR	Cascavel	10	F	SG20021290	NEGATIVE
PR	Cascavel	11	F	SG20021291	NEGATIVE
PR	Cascavel	10	M	SG20021292	NEGATIVE
PR	Cascavel	9	M	SG20021293	NEGATIVE
PR	Cascavel	9	F	SG20021294	NEGATIVE
PR	Cascavel	8	M	SG20021295	NEGATIVE
PR	Cascavel	8	F	SG20021296	NEGATIVE
PR	Cascavel	9	M	SG20021297	NEGATIVE
PR	Cascavel	9	M	SG20021298	NEGATIVE
PR	Cascavel	10	F	SG20021299	NEGATIVE
PR	Cascavel	9	M	SG20021300	NEGATIVE
PR	Cascavel	9	F	SG20021301	NEGATIVE
PR	Cascavel	8	F	SG20021302	NEGATIVE
PR	Cascavel	9	M	SG20021303	NEGATIVE
PR	Cascavel	10	F	SG20021304	NEGATIVE
PR	Cascavel	11	F	SG20021305	NEGATIVE
PR	Cascavel	10	F	SG20021306	NEGATIVE
PR	Cascavel	9	F	SG20021307	NEGATIVE
PR	Cascavel	8	F	SG20021308	NEGATIVE
PR	Cascavel	9	F	SG20021309	NEGATIVE
PR	Cascavel	8	F	SG20021310	NEGATIVE
PR	Cascavel	9	F	SG20021311	NEGATIVE
PR	Douradina	6	M	SG20020632	NEGATIVE
PR	Douradina	6	F	SG20020633	NEGATIVE
PR	Douradina	6	M	SG20020634	NEGATIVE
PR	Douradina	6	F	SG20020635	NEGATIVE
PR	Douradina	6	F	SG20020636	NEGATIVE
PR	Douradina	6	M	SG20020637	NEGATIVE
PR	Douradina	6	M	SG20020638	NEGATIVE
PR	Douradina	6	M	SG20020639	NEGATIVE
PR	Douradina	6	M	SG20020640	NEGATIVE
PR	Douradina	6	F	SG20020641	NEGATIVE
PR	Douradina	6	M	SG20020642	NEGATIVE
PR	Douradina	6	F	SG20020643	NEGATIVE
PR	Douradina	6	M	SG20020644	NEGATIVE
PR	Douradina	6	F	SG20020645	NEGATIVE
PR	Douradina	6	M	SG20020646	NEGATIVE
PR	Douradina	6	F	SG20020647	NEGATIVE
PR	Douradina	6	F	SG20020648	NEGATIVE
PR	Douradina	6	F	SG20020649	NEGATIVE
PR	Douradina	6	M	SG20020650	NEGATIVE
PR	Douradina	6	M	SG20020651	NEGATIVE
PR	Douradina	6	M	SG20020652	NEGATIVE
PR	Douradina	6	F	SG20020653	NEGATIVE
PR	Douradina	6	F	SG20020654	NEGATIVE
PR	Douradina	6	F	SG20020655	NEGATIVE
PR	Douradina	6	F	SG20020656	NEGATIVE
PR	Douradina	6	F	SG20020657	NEGATIVE
PR	Douradina	6	M	SG20020658	NEGATIVE
PR	Douradina	6	F	SG20020659	NEGATIVE
PR	Douradina	6	M	SG20020660	NEGATIVE
PR	Douradina	6	F	SG20020661	NEGATIVE
PR	Douradina	6	F	SG20020662	NEGATIVE
PR	Douradina	6	F	SG20020663	NEGATIVE
PR	Douradina	6	F	SG20020664	NEGATIVE
PR	São Pedro do Paraná	14	F	SG20027432	NEGATIVE
PR	São Pedro do Paraná	16	M	SG20027433	NEGATIVE
PR	São Pedro do Paraná	12	M	SG20027434	NEGATIVE
PR	São Pedro do Paraná	17	M	SG20027435	NEGATIVE
PR	São Pedro do Paraná	15	M	SG20027436	NEGATIVE
PR	São Pedro do Paraná	15	F	SG20027437	NEGATIVE
PR	São Pedro do Paraná	15	M	SG20027438	NEGATIVE
PR	São Pedro do Paraná	16	F	SG20027439	NEGATIVE
PR	São Pedro do Paraná	14	M	SG20027440	NEGATIVE
PR	São Pedro do Paraná	15	F	SG20027441	NEGATIVE
PR	São Pedro do Paraná	15	M	SG20027442	NEGATIVE
PR	São Pedro do Paraná	15	F	SG20027443	NEGATIVE
PR	São Pedro do Paraná	14	M	SG20027444	NEGATIVE
PR	São Pedro do Paraná	14	F	SG20027445	NEGATIVE
PR	São Pedro do Paraná	9	F	SG20027446	NEGATIVE
PR	São Pedro do Paraná	15	M	SG20027447	NEGATIVE
PR	São Pedro do Paraná	7	M	SG20027448	NEGATIVE
PR	São Pedro do Paraná	15	M	SG20027449	NEGATIVE
PR	São Pedro do Paraná	15	F	SG20027450	NEGATIVE
PR	São Pedro do Paraná	14	M	SG20027451	NEGATIVE
PR	São Pedro do Paraná	16	M	SG20027452	NEGATIVE
PR	São Pedro do Paraná	16	M	SG20027453	NEGATIVE
PR	São Pedro do Paraná	16	M	SG20027454	NEGATIVE
PR	São Pedro do Paraná	14	F	SG20027455	NEGATIVE
PR	São Pedro do Paraná	12	M	SG20027456	NEGATIVE
PR	São Pedro do Paraná	14	M	SG20027457	NEGATIVE
PR	São Pedro do Paraná	14	M	SG20027458	NEGATIVE
PR	São Pedro do Paraná	17	M	SG20027459	NEGATIVE
PR	São Pedro do Paraná	14	M	SG20027460	NEGATIVE
PR	São Pedro do Paraná	17	M	SG20027461	NEGATIVE
PR	São Pedro do Paraná	17	M	SG20027462	NEGATIVE
PR	São Pedro do Paraná	16	M	SG20027463	NEGATIVE
PR	São Pedro do Paraná	14	M	SG20027464	NEGATIVE
PR	Douradina	12	M	SG20030220	NEGATIVE
PR	Douradina	12	M	SG20030221	NEGATIVE
PR	Douradina	12	M	SG20030222	NEGATIVE
PR	Douradina	12	M	SG20030223	NEGATIVE
PR	Douradina	12	M	SG20030224	NEGATIVE
PR	Douradina	12	M	SG20030225	NEGATIVE
PR	Douradina	12	M	SG20030226	NEGATIVE
PR	Douradina	12	M	SG20030227	NEGATIVE
PR	Douradina	12	M	SG20030228	NEGATIVE
PR	Douradina	12	M	SG20030229	NEGATIVE
PR	Douradina	12	M	SG20030230	NEGATIVE
PR	Douradina	12	M	SG20030231	NEGATIVE
PR	Douradina	12	M	SG20030232	NEGATIVE
PR	Douradina	12	M	SG20030233	NEGATIVE
PR	Douradina	12	M	SG20030234	NEGATIVE
PR	Douradina	12	M	SG20030235	NEGATIVE
PR	Douradina	12	M	SG20030236	NEGATIVE
PR	Douradina	12	M	SG20030237	NEGATIVE
PR	Douradina	12	M	SG20030238	NEGATIVE
PR	Douradina	12	M	SG20030239	NEGATIVE
PR	Douradina	12	M	SG20030240	NEGATIVE
PR	Douradina	12	M	SG20030241	NEGATIVE
PR	Douradina	12	M	SG20030242	NEGATIVE
PR	Douradina	12	F	SG20030243	NEGATIVE
PR	Douradina	12	F	SG20030244	NEGATIVE
PR	Douradina	12	F	SG20030245	NEGATIVE
PR	Douradina	12	F	SG20030246	NEGATIVE
PR	Douradina	12	F	SG20030247	NEGATIVE
PR	Douradina	12	F	SG20030248	NEGATIVE
PR	Douradina	12	F	SG20030249	NEGATIVE
PR	Douradina	12	F	SG20030250	NEGATIVE
PR	Douradina	12	F	SG20030251	NEGATIVE
PR	Douradina	12	F	SG20030252	NEGATIVE
PR	Loanda	11	F	SG20027262	NEGATIVE
PR	Loanda	10	F	SG20027263	NEGATIVE
PR	Loanda	10	F	SG20027264	NEGATIVE
PR	Nova Aurora	6	F	SG20021652	NEGATIVE
PR	Nova Aurora	6	F	SG20021653	NEGATIVE
PR	Nova Aurora	6	M	SG20021654	NEGATIVE
PR	Nova Aurora	6	F	SG20021655	NEGATIVE
PR	Nova Aurora	6	M	SG20021656	NEGATIVE
PR	Nova Aurora	6	M	SG20021657	NEGATIVE
PR	Nova Aurora	6	F	SG20021658	NEGATIVE
PR	Nova Aurora	7	F	SG20021659	NEGATIVE
PR	Nova Aurora	7	M	SG20021660	NEGATIVE
PR	Nova Aurora	8	M	SG20021661	NEGATIVE
PR	Nova Aurora	7	F	SG20021662	NEGATIVE
PR	Nova Aurora	7	F	SG20021663	NEGATIVE
PR	Nova Aurora	6	M	SG20021664	NEGATIVE
PR	Nova Aurora	8	F	SG20021665	NEGATIVE
PR	Nova Aurora	7	M	SG20021666	NEGATIVE
PR	Nova Aurora	6	M	SG20021667	NEGATIVE
PR	Nova Aurora	7	F	SG20021668	NEGATIVE
PR	Nova Aurora	6	F	SG20021669	NEGATIVE
PR	Nova Aurora	7	F	SG20021670	NEGATIVE
PR	Nova Aurora	6	M	SG20021671	NEGATIVE
PR	Nova Aurora	9	F	SG20021672	NEGATIVE
PR	Nova Aurora	7	M	SG20021673	NEGATIVE
PR	Nova Aurora	6	F	SG20021674	NEGATIVE
PR	Nova Aurora	6	F	SG20021675	NEGATIVE
PR	Nova Aurora	6	M	SG20021676	NEGATIVE
PR	Nova Aurora	8	F	SG20021677	NEGATIVE
PR	Nova Aurora	9	M	SG20021678	NEGATIVE
PR	Nova Aurora	7	M	SG20021679	NEGATIVE
PR	Nova Aurora	7	F	SG20021680	NEGATIVE
PR	Nova Aurora	6	M	SG20021681	NEGATIVE
PR	Nova Aurora	6	F	SG20021682	NEGATIVE
PR	Nova Aurora	7	M	SG20021683	NEGATIVE
PR	Santa Isabel do Ivaí	9	F	SG20027364	NEGATIVE
PR	Santa Isabel do Ivaí	9	F	SG20027365	NEGATIVE
PR	Santa Isabel do Ivaí	9	M	SG20027366	NEGATIVE
PR	Santa Isabel do Ivaí	9	M	SG20027367	NEGATIVE
PR	Santa Isabel do Ivaí	9	M	SG20027368	NEGATIVE
PR	Santa Isabel do Ivaí	9	M	SG20027369	NEGATIVE
PR	Santa Isabel do Ivaí	9	M	SG20027370	NEGATIVE
PR	Santa Isabel do Ivaí	9	F	SG20027371	NEGATIVE
PR	Santa Isabel do Ivaí	9	M	SG20027372	NEGATIVE
PR	Santa Isabel do Ivaí	9	M	SG20027373	NEGATIVE
PR	Santa Isabel do Ivaí	9	F	SG20027374	NEGATIVE
PR	Santa Isabel do Ivaí	9	M	SG20027375	NEGATIVE
PR	Santa Isabel do Ivaí	9	M	SG20027376	NEGATIVE
PR	Santa Isabel do Ivaí	9	M	SG20027377	NEGATIVE
PR	Santa Isabel do Ivaí	9	M	SG20027378	NEGATIVE
PR	Santa Isabel do Ivaí	9	M	SG20027379	NEGATIVE
PR	Santa Isabel do Ivaí	9	F	SG20027380	NEGATIVE
PR	Santa Isabel do Ivaí	10	M	SG20027381	NEGATIVE
PR	Santa Isabel do Ivaí	9	M	SG20027382	NEGATIVE
PR	Santa Isabel do Ivaí	9	M	SG20027383	NEGATIVE
PR	Santa Isabel do Ivaí	9	F	SG20027384	NEGATIVE
PR	Santa Isabel do Ivaí	10	M	SG20027385	NEGATIVE
PR	Santa Isabel do Ivaí	10	F	SG20027386	NEGATIVE
PR	Santa Isabel do Ivaí	9	F	SG20027387	NEGATIVE
PR	Santa Isabel do Ivaí	7	M	SG20027388	NEGATIVE
PR	Santa Isabel do Ivaí	7	F	SG20027389	NEGATIVE
PR	Santa Isabel do Ivaí	10	F	SG20027390	NEGATIVE
PR	Santa Isabel do Ivaí	9	M	SG20027391	NEGATIVE
PR	Santa Isabel do Ivaí	9	F	SG20027392	NEGATIVE
PR	Santa Isabel do Ivaí	9	F	SG20027393	NEGATIVE
PR	Santa Isabel do Ivaí	10	F	SG20027394	NEGATIVE
PR	Santa Isabel do Ivaí	9	F	SG20027395	NEGATIVE
PR	Santa Isabel do Ivaí	9	F	SG20027396	NEGATIVE
PR	Santa Isabel do Ivaí	9	F	SG20027397	NEGATIVE
PR	Loanda	8	F	SG20027296	NEGATIVE
PR	Loanda	12	M	SG20027297	NEGATIVE
PR	Loanda	12	F	SG20027298	NEGATIVE
PR	Loanda	13	F	SG20027299	NEGATIVE
PR	Loanda	13	F	SG20027300	NEGATIVE
PR	Loanda	12	F	SG20027301	NEGATIVE
PR	Loanda	12	F	SG20027302	NEGATIVE
PR	Loanda	11	F	SG20027303	POSITIVE	HoBiPeV
PR	Loanda	8	F	SG20027304	NEGATIVE
PR	Loanda	8	F	SG20027305	NEGATIVE
PR	Loanda	7	F	SG20027306	NEGATIVE
PR	Loanda	7	F	SG20027307	NEGATIVE
PR	Loanda	7	F	SG20027308	NEGATIVE
PR	Loanda	7	F	SG20027309	NEGATIVE
PR	Loanda	8	F	SG20027310	NEGATIVE
PR	Loanda	8	F	SG20027311	NEGATIVE
PR	Loanda	7	F	SG20027312	NEGATIVE
PR	Loanda	7	F	SG20027313	NEGATIVE
PR	Loanda	10	F	SG20027314	NEGATIVE
PR	Loanda	8	F	SG20027315	NEGATIVE
PR	Loanda	8	F	SG20027316	NEGATIVE
PR	Loanda	14	F	SG20027317	NEGATIVE
PR	Loanda	14	F	SG20027318	NEGATIVE
PR	Loanda	18	F	SG20027319	NEGATIVE
PR	Loanda	20	F	SG20027320	NEGATIVE
PR	Loanda	20	F	SG20027321	NEGATIVE
PR	Loanda	16	F	SG20027322	NEGATIVE
PR	Loanda	16	F	SG20027323	NEGATIVE
PR	Loanda	22	F	SG20027324	NEGATIVE
PR	Loanda	9	F	SG20043010	NEGATIVE
PR	Loanda	13	F	SG20043011	NEGATIVE
PR	Loanda	13	F	SG20043012	NEGATIVE
PR	Loanda	14	M	SG20043013	NEGATIVE
PR	Loanda	14	F	SG20043014	NEGATIVE
PR	Loanda	13	M	SG20043015	NEGATIVE
PR	Loanda	13	F	SG20043016	NEGATIVE
PR	Loanda	12	F	SG20043017	POSITIVE	HoBiPeV
PR	Loanda	9	F	SG20043018	NEGATIVE
PR	Loanda	9	F	SG20043019	NEGATIVE
PR	Loanda	8	M	SG20043020	NEGATIVE
PR	Loanda	8	M	SG20043021	NEGATIVE
PR	Loanda	8	M	SG20043022	NEGATIVE
PR	Loanda	8	M	SG20043023	NEGATIVE
PR	Loanda	9	F	SG20043024	NEGATIVE
PR	Loanda	9	M	SG20043025	NEGATIVE
PR	Loanda	8	F	SG20043026	NEGATIVE
PR	Loanda	8	F	SG20043027	NEGATIVE
PR	Loanda	11	M	SG20043028	NEGATIVE
PR	Loanda	9	F	SG20043029	NEGATIVE
PR	Loanda	9	F	SG20043030	NEGATIVE
PR	Loanda	15	F	SG20043031	NEGATIVE
PR	Loanda	15	F	SG20043032	NEGATIVE
PR	Loanda	19	F	SG20043033	NEGATIVE
PR	Loanda	21	F	SG20043034	NEGATIVE
PR	Loanda	21	F	SG20043035	NEGATIVE
PR	Loanda	17	M	SG20043036	NEGATIVE
PR	Loanda	17	F	SG20043037	POSITIVE	HoBiPeV
PR	Loanda	23	F	SG20043038	NEGATIVE
PR	Tapira	12	F	SG20029982	NEGATIVE
PR	Tapira	10	F	SG20029983	NEGATIVE
PR	Tapira	10	F	SG20029984	NEGATIVE
PR	Tapira	11	F	SG20029985	NEGATIVE
PR	Tapira	12	M	SG20029986	NEGATIVE
PR	Tapira	10	F	SG20029987	NEGATIVE
PR	Tapira	12	F	SG20029988	NEGATIVE
PR	Tapira	10	F	SG20029989	NEGATIVE
PR	Tapira	12	F	SG20029990	NEGATIVE
PR	Tapira	12	F	SG20029991	NEGATIVE
PR	Tapira	11	M	SG20029992	NEGATIVE
PR	Tapira	12	F	SG20029993	NEGATIVE
PR	Tapira	10	M	SG20029994	NEGATIVE
PR	Tapira	10	F	SG20029995	NEGATIVE
PR	Tapira	9	F	SG20029996	NEGATIVE
PR	Tapira	9	M	SG20029997	NEGATIVE
PR	Tapira	10	F	SG20029998	NEGATIVE
PR	Tapira	10	F	SG20029999	NEGATIVE
PR	Tapira	9	M	SG20030000	NEGATIVE
PR	Tapira	11	F	SG20030001	NEGATIVE
PR	Tapira	10	F	SG20030002	NEGATIVE
PR	Tapira	11	F	SG20030003	NEGATIVE
PR	Tapira	10	F	SG20030004	NEGATIVE
PR	Tapira	11	F	SG20030005	NEGATIVE
PR	Tapira	10	F	SG20030006	NEGATIVE
PR	Tapira	7	M	SG20030007	NEGATIVE
PR	Tapira	9	M	SG20030008	NEGATIVE
PR	Tapira	10	M	SG20030009	NEGATIVE
PR	Tapira	12	F	SG20030010	NEGATIVE
PR	Tapira	12	F	SG20030011	NEGATIVE
PR	Tapira	11	F	SG20030012	NEGATIVE
PR	Tapira	12	F	SG20030013	NEGATIVE
PR	Tapira	10	F	SG20030014	NEGATIVE
PR	São Pedro do Paraná	10	M	SG20027500	NEGATIVE
PR	São Pedro do Paraná	10	M	SG20027501	NEGATIVE
PR	São Pedro do Paraná	8	M	SG20027502	NEGATIVE
PR	São Pedro do Paraná	12	F	SG20027503	NEGATIVE
PR	São Pedro do Paraná	8	F	SG20027504	NEGATIVE
PR	São Pedro do Paraná	10	M	SG20027505	NEGATIVE
PR	São Pedro do Paraná	10	F	SG20027506	NEGATIVE
PR	São Pedro do Paraná	10	F	SG20027507	NEGATIVE
PR	São Pedro do Paraná	8	F	SG20027508	NEGATIVE
PR	São Pedro do Paraná	10	F	SG20027509	NEGATIVE
PR	São Pedro do Paraná	12	F	SG20027510	NEGATIVE
PR	São Pedro do Paraná	12	F	SG20027511	NEGATIVE
PR	São Pedro do Paraná	8	F	SG20027512	NEGATIVE
PR	São Pedro do Paraná	10	F	SG20027513	NEGATIVE
PR	São Pedro do Paraná	10	F	SG20027514	NEGATIVE
PR	São Pedro do Paraná	8	F	SG20027515	NEGATIVE
PR	São Pedro do Paraná	10	F	SG20027516	NEGATIVE
PR	São Pedro do Paraná	8	F	SG20027517	NEGATIVE
PR	São Pedro do Paraná	8	F	SG20027518	NEGATIVE
PR	São Pedro do Paraná	10	F	SG20027519	NEGATIVE
PR	São Pedro do Paraná	10	F	SG20027520	NEGATIVE
PR	São Pedro do Paraná	10	F	SG20027521	NEGATIVE
PR	São Pedro do Paraná	10	F	SG20027522	NEGATIVE
PR	São Pedro do Paraná	12	F	SG20027523	NEGATIVE
PR	São Pedro do Paraná	12	F	SG20027524	NEGATIVE
PR	São Pedro do Paraná	8	F	SG20027525	NEGATIVE
PR	São Pedro do Paraná	10	F	SG20027526	NEGATIVE
PR	São Pedro do Paraná	10	F	SG20027527	NEGATIVE
PR	São Pedro do Paraná	8	F	SG20027528	NEGATIVE
PR	São Pedro do Paraná	10	F	SG20027529	NEGATIVE
PR	São Pedro do Paraná	10	F	SG20027530	NEGATIVE
PR	São Pedro do Paraná	12	F	SG20027531	NEGATIVE
PR	São Pedro do Paraná	8	F	SG20027532	NEGATIVE
PR	Catanduvas	8	F	SG20021312	NEGATIVE
PR	Catanduvas	7	F	SG20021313	NEGATIVE
PR	Catanduvas	8	F	SG20021314	NEGATIVE
PR	Catanduvas	7	F	SG20021315	NEGATIVE
PR	Catanduvas	7	F	SG20021316	NEGATIVE
PR	Catanduvas	10	F	SG20021317	NEGATIVE
PR	Catanduvas	8	F	SG20021318	NEGATIVE
PR	Catanduvas	7	F	SG20021319	NEGATIVE
PR	Catanduvas	8	F	SG20021320	NEGATIVE
PR	Catanduvas	11	M	SG20021321	NEGATIVE
PR	Catanduvas	7	M	SG20021322	NEGATIVE
PR	Catanduvas	6	F	SG20021323	NEGATIVE
PR	Catanduvas	7	F	SG20021324	NEGATIVE
PR	Catanduvas	7	F	SG20021325	NEGATIVE
PR	Catanduvas	14	M	SG20021326	NEGATIVE
PR	Catanduvas	10	M	SG20021327	NEGATIVE
PR	Catanduvas	9	M	SG20021328	NEGATIVE
PR	Catanduvas	7	M	SG20021329	NEGATIVE
PR	Catanduvas	6	F	SG20021330	NEGATIVE
PR	Catanduvas	7	F	SG20021331	NEGATIVE
PR	Catanduvas	10	F	SG20021332	NEGATIVE
PR	Catanduvas	6	F	SG20021333	NEGATIVE
PR	Catanduvas	10	F	SG20021334	NEGATIVE
PR	Catanduvas	9	M	SG20021335	NEGATIVE
PR	Catanduvas	10	M	SG20021336	NEGATIVE
PR	Catanduvas	9	F	SG20021337	NEGATIVE
PR	Catanduvas	8	M	SG20021338	NEGATIVE
PR	Catanduvas	8	M	SG20021339	NEGATIVE
PR	Catanduvas	6	M	SG20021340	NEGATIVE
PR	Catanduvas	6	F	SG20021341	NEGATIVE
PR	Catanduvas	6	M	SG20021342	NEGATIVE
PR	Catanduvas	7	F	SG20021343	NEGATIVE
PR	Catanduvas	8	M	SG20021344	NEGATIVE
PR	Anahy	6	M	SG20021618	NEGATIVE
PR	Anahy	8	M	SG20021619	NEGATIVE
PR	Anahy	6	M	SG20021620	NEGATIVE
PR	Anahy	10	F	SG20021621	NEGATIVE
PR	Anahy	7	F	SG20021622	NEGATIVE
PR	Anahy	11	F	SG20021623	NEGATIVE
PR	Anahy	7	F	SG20021624	NEGATIVE
PR	Anahy	8	M	SG20021625	NEGATIVE
PR	Anahy	10	M	SG20021626	NEGATIVE
PR	Anahy	10	M	SG20021627	NEGATIVE
PR	Anahy	10	F	SG20021628	NEGATIVE
PR	Anahy	10	F	SG20021629	NEGATIVE
PR	Anahy	8	F	SG20021630	NEGATIVE
PR	Anahy	10	M	SG20021631	NEGATIVE
PR	Anahy	10	F	SG20021632	NEGATIVE
PR	Anahy	11	F	SG20021633	NEGATIVE
PR	Anahy	10	F	SG20021634	NEGATIVE
PR	Anahy	9	F	SG20021635	NEGATIVE
PR	Anahy	8	M	SG20021636	NEGATIVE
PR	Anahy	8	F	SG20021637	NEGATIVE
PR	Anahy	6	M	SG20021638	NEGATIVE
PR	Anahy	9	M	SG20021639	NEGATIVE
PR	Anahy	6	F	SG20021640	NEGATIVE
PR	Anahy	6	F	SG20021641	NEGATIVE
PR	Anahy	10	M	SG20021642	NEGATIVE
PR	Anahy	11	M	SG20021643	NEGATIVE
PR	Anahy	10	M	SG20021644	NEGATIVE
PR	Anahy	6	M	SG20021645	NEGATIVE
PR	Anahy	6	F	SG20021646	NEGATIVE
PR	Anahy	9	F	SG20021647	NEGATIVE
PR	Anahy	8	M	SG20021648	NEGATIVE
PR	Anahy	10	M	SG20021649	NEGATIVE
PR	Loanda	13	F	SG20027228	NEGATIVE
PR	Loanda	13	M	SG20027229	NEGATIVE
PR	Loanda	14	M	SG20027230	NEGATIVE
PR	Loanda	14	F	SG20027231	NEGATIVE
PR	Loanda	13	F	SG20027232	NEGATIVE
PR	Loanda	13	F	SG20027233	NEGATIVE
PR	Loanda	13	F	SG20027234	NEGATIVE
PR	Loanda	14	F	SG20027235	NEGATIVE
PR	Loanda	16	M	SG20027236	NEGATIVE
PR	Loanda	14	F	SG20027237	NEGATIVE
PR	Loanda	15	F	SG20027238	NEGATIVE
PR	Loanda	13	M	SG20027239	NEGATIVE
PR	Loanda	15	M	SG20027240	NEGATIVE
PR	Loanda	23	M	SG20027241	NEGATIVE
PR	Loanda	14	F	SG20027242	NEGATIVE
PR	Loanda	14	F	SG20027243	NEGATIVE
PR	Loanda	15	M	SG20027244	NEGATIVE
PR	Loanda	14	M	SG20027245	NEGATIVE
PR	Loanda	14	M	SG20027246	NEGATIVE
PR	Loanda	13	F	SG20027247	NEGATIVE
PR	Loanda	14	F	SG20027248	NEGATIVE
PR	Loanda	14	M	SG20027249	NEGATIVE
PR	Loanda	14	F	SG20027250	NEGATIVE
PR	Loanda	13	F	SG20027251	NEGATIVE
PR	Loanda	15	F	SG20027252	NEGATIVE
PR	Loanda	14	M	SG20027253	NEGATIVE
PR	Loanda	14	M	SG20027254	NEGATIVE
PR	Loanda	18	M	SG20027255	NEGATIVE
PR	Loanda	15	M	SG20027256	NEGATIVE
PR	Loanda	14	F	SG20027257	NEGATIVE
PR	Loanda	15	F	SG20027258	NEGATIVE
PR	Loanda	14	M	SG20027259	NEGATIVE
PR	Loanda	15	F	SG20027260	NEGATIVE
PR	São Pedro do Paraná	9	M	SG20027398	NEGATIVE
PR	São Pedro do Paraná	9	M	SG20027399	NEGATIVE
PR	São Pedro do Paraná	9	M	SG20027400	NEGATIVE
PR	São Pedro do Paraná	9	F	SG20027401	NEGATIVE
PR	São Pedro do Paraná	9	M	SG20027402	NEGATIVE
PR	São Pedro do Paraná	9	M	SG20027403	NEGATIVE
PR	São Pedro do Paraná	9	F	SG20027404	NEGATIVE
PR	São Pedro do Paraná	9	M	SG20027405	NEGATIVE
PR	São Pedro do Paraná	9	F	SG20027406	NEGATIVE
PR	São Pedro do Paraná	9	M	SG20027407	NEGATIVE
PR	São Pedro do Paraná	9	M	SG20027408	NEGATIVE
PR	São Pedro do Paraná	9	F	SG20027409	NEGATIVE
PR	São Pedro do Paraná	9	F	SG20027410	NEGATIVE
PR	São Pedro do Paraná	9	F	SG20027411	NEGATIVE
PR	São Pedro do Paraná	9	F	SG20027412	NEGATIVE
PR	São Pedro do Paraná	9	F	SG20027413	NEGATIVE
PR	São Pedro do Paraná	10	F	SG20027414	NEGATIVE
PR	São Pedro do Paraná	10	F	SG20027415	NEGATIVE
PR	São Pedro do Paraná	10	F	SG20027416	NEGATIVE
PR	São Pedro do Paraná	10	M	SG20027417	NEGATIVE
PR	São Pedro do Paraná	10	F	SG20027418	NEGATIVE
PR	São Pedro do Paraná	10	M	SG20027419	NEGATIVE
PR	São Pedro do Paraná	10	M	SG20027420	NEGATIVE
PR	São Pedro do Paraná	10	M	SG20027421	NEGATIVE
PR	São Pedro do Paraná	10	M	SG20027422	NEGATIVE
PR	São Pedro do Paraná	10	M	SG20027423	NEGATIVE
PR	São Pedro do Paraná	10	M	SG20027424	NEGATIVE
PR	São Pedro do Paraná	10	M	SG20027425	NEGATIVE
PR	São Pedro do Paraná	10	F	SG20027426	NEGATIVE
PR	São Pedro do Paraná	10	F	SG20027427	NEGATIVE
PR	São Pedro do Paraná	10	F	SG20027428	NEGATIVE
PR	São Pedro do Paraná	10	F	SG20027429	NEGATIVE
PR	São Pedro do Paraná	10	F	SG20027430	NEGATIVE
PR	São Pedro do Paraná	10	F	SG20027431	NEGATIVE
PR	São Pedro do Paraná	15	F	SG20027466	NEGATIVE
PR	São Pedro do Paraná	15	M	SG20027467	NEGATIVE
PR	São Pedro do Paraná	15	F	SG20027468	NEGATIVE
PR	São Pedro do Paraná	15	M	SG20027469	NEGATIVE
PR	São Pedro do Paraná	13	M	SG20027470	NEGATIVE
PR	São Pedro do Paraná	15	F	SG20027471	NEGATIVE
PR	São Pedro do Paraná	13	M	SG20027472	NEGATIVE
PR	São Pedro do Paraná	13	F	SG20027473	NEGATIVE
PR	São Pedro do Paraná	13	F	SG20027474	NEGATIVE
PR	São Pedro do Paraná	15	M	SG20027475	NEGATIVE
PR	São Pedro do Paraná	15	M	SG20027476	NEGATIVE
PR	São Pedro do Paraná	15	F	SG20027477	NEGATIVE
PR	São Pedro do Paraná	13	F	SG20027478	NEGATIVE
PR	São Pedro do Paraná	16	M	SG20027479	NEGATIVE
PR	São Pedro do Paraná	20	F	SG20027480	NEGATIVE
PR	São Pedro do Paraná	18	F	SG20027481	NEGATIVE
PR	São Pedro do Paraná	18	M	SG20027482	NEGATIVE
PR	São Pedro do Paraná	18	M	SG20027483	NEGATIVE
PR	São Pedro do Paraná	20	F	SG20027484	NEGATIVE
PR	São Pedro do Paraná	20	F	SG20027485	NEGATIVE
PR	São Pedro do Paraná	13	F	SG20027486	NEGATIVE
PR	São Pedro do Paraná	15	F	SG20027487	NEGATIVE
PR	São Pedro do Paraná	15	M	SG20027488	NEGATIVE
PR	São Pedro do Paraná	16	M	SG20027489	NEGATIVE
PR	São Pedro do Paraná	18	M	SG20027490	NEGATIVE
PR	São Pedro do Paraná	13	F	SG20027491	NEGATIVE
PR	São Pedro do Paraná	20	M	SG20027492	NEGATIVE
PR	São Pedro do Paraná	20	M	SG20027493	NEGATIVE
PR	São Pedro do Paraná	15	M	SG20027494	NEGATIVE
PR	São Pedro do Paraná	18	M	SG20027495	POSITIVE	HoBiPeV
PR	São Pedro do Paraná	18	M	SG20027496	NEGATIVE
PR	São Pedro do Paraná	18	M	SG20027497	NEGATIVE
PR	São Pedro do Paraná	18	M	SG20027498	NEGATIVE
PR	Marilena	8	M	SG20027602	NEGATIVE
PR	Marilena	8	M	SG20027603	NEGATIVE
PR	Marilena	8	F	SG20027604	NEGATIVE
PR	Marilena	8	M	SG20027605	NEGATIVE
PR	Marilena	8	M	SG20027606	NEGATIVE
PR	Marilena	8	F	SG20027607	NEGATIVE
PR	Marilena	8	F	SG20027608	NEGATIVE
PR	Marilena	8	M	SG20027609	NEGATIVE
PR	Marilena	8	F	SG20027610	NEGATIVE
PR	Marilena	8	M	SG20027611	NEGATIVE
PR	Marilena	8	F	SG20027612	NEGATIVE
PR	Marilena	8	F	SG20027613	NEGATIVE
PR	Marilena	8	F	SG20027614	NEGATIVE
PR	Marilena	8	F	SG20027615	NEGATIVE
PR	Marilena	8	F	SG20027616	NEGATIVE
PR	Marilena	8	M	SG20027617	NEGATIVE
PR	Marilena	8	F	SG20027618	NEGATIVE
PR	Marilena	8	F	SG20027619	NEGATIVE
PR	Marilena	8	F	SG20027620	NEGATIVE
PR	Marilena	8	F	SG20027621	NEGATIVE
PR	Marilena	8	F	SG20027622	NEGATIVE
PR	Marilena	8	F	SG20027623	NEGATIVE
PR	Marilena	8	F	SG20027624	NEGATIVE
PR	Marilena	8	F	SG20027625	NEGATIVE
PR	Marilena	8	F	SG20027626	NEGATIVE
PR	Marilena	8	M	SG20027627	NEGATIVE
PR	Marilena	8	F	SG20027628	NEGATIVE
PR	Marilena	8	F	SG20027629	NEGATIVE
PR	Marilena	8	M	SG20027630	NEGATIVE
PR	Marilena	8	M	SG20027631	NEGATIVE
PR	Marilena	8	M	SG20027632	NEGATIVE
PR	Marilena	8	M	SG20027633	NEGATIVE
PR	Marilena	8	F	SG20027634	NEGATIVE
PR	Tapira	12	M	SG20030016	NEGATIVE
PR	Tapira	12	F	SG20030017	NEGATIVE
PR	Tapira	11	F	SG20030018	NEGATIVE
PR	Tapira	12	F	SG20030019	NEGATIVE
PR	Tapira	12	F	SG20030020	NEGATIVE
PR	Tapira	14	F	SG20030021	NEGATIVE
PR	Tapira	14	F	SG20030022	NEGATIVE
PR	Tapira	14	M	SG20030023	NEGATIVE
PR	Tapira	12	F	SG20030024	NEGATIVE
PR	Tapira	15	M	SG20030025	NEGATIVE
PR	Tapira	14	F	SG20030026	NEGATIVE
PR	Tapira	12	M	SG20030027	NEGATIVE
PR	Tapira	13	F	SG20030028	NEGATIVE
PR	Tapira	15	M	SG20030029	NEGATIVE
PR	Tapira	14	M	SG20030030	NEGATIVE
PR	Tapira	15	M	SG20030031	NEGATIVE
PR	Tapira	14	F	SG20030032	NEGATIVE
PR	Tapira	16	F	SG20030033	NEGATIVE
PR	Tapira	15	F	SG20030034	NEGATIVE
PR	Tapira	14	F	SG20030035	NEGATIVE
PR	Tapira	13	M	SG20030036	NEGATIVE
PR	Tapira	12	F	SG20030037	NEGATIVE
PR	Tapira	15	F	SG20030038	NEGATIVE
PR	Tapira	14	F	SG20030039	NEGATIVE
PR	Tapira	13	F	SG20030040	NEGATIVE
PR	Tapira	14	F	SG20030041	NEGATIVE
PR	Tapira	16	M	SG20030042	NEGATIVE
PR	Tapira	15	F	SG20030043	NEGATIVE
PR	Tapira	14	F	SG20030044	NEGATIVE
PR	Tapira	14	F	SG20030045	NEGATIVE
PR	Tapira	12	F	SG20030046	NEGATIVE
PR	Tapira	13	M	SG20030047	NEGATIVE
PR	Marilena	7	F	SG20027568	NEGATIVE
PR	Marilena	12	F	SG20027569	NEGATIVE
PR	Quedas do Iguaçu	6	M	SG20026684	NEGATIVE
PR	Quedas do Iguaçu	6	F	SG20026685	NEGATIVE
PR	Quedas do Iguaçu	8	F	SG20026686	NEGATIVE
PR	Quedas do Iguaçu	6	M	SG20026687	NEGATIVE
PR	Quedas do Iguaçu	6	M	SG20026688	NEGATIVE
PR	Quedas do Iguaçu	7	M	SG20026689	NEGATIVE
PR	Quedas do Iguaçu	7	F	SG20026690	NEGATIVE
PR	Quedas do Iguaçu	6	F	SG20026691	NEGATIVE
PR	Quedas do Iguaçu	6	M	SG20026692	NEGATIVE
PR	Quedas do Iguaçu	6	M	SG20026693	NEGATIVE
PR	Quedas do Iguaçu	6	M	SG20026694	NEGATIVE
PR	Quedas do Iguaçu	6	F	SG20026695	NEGATIVE
PR	Quedas do Iguaçu	7	M	SG20026696	NEGATIVE
PR	Quedas do Iguaçu	8	M	SG20026697	NEGATIVE
PR	Quedas do Iguaçu	6	M	SG20026698	NEGATIVE
PR	Quedas do Iguaçu	6	F	SG20026699	NEGATIVE
PR	Quedas do Iguaçu	7	F	SG20026700	NEGATIVE
PR	Quedas do Iguaçu	7	F	SG20026701	NEGATIVE
PR	Quedas do Iguaçu	6	M	SG20026702	NEGATIVE
PR	Quedas do Iguaçu	6	F	SG20026703	NEGATIVE
PR	Quedas do Iguaçu	6	F	SG20026704	NEGATIVE
PR	Quedas do Iguaçu	6	F	SG20026705	NEGATIVE
PR	Quedas do Iguaçu	7	F	SG20026706	NEGATIVE
PR	Quedas do Iguaçu	8	F	SG20026707	NEGATIVE
PR	Quedas do Iguaçu	6	F	SG20026708	NEGATIVE
PR	Quedas do Iguaçu	6	F	SG20026709	NEGATIVE
PR	Quedas do Iguaçu	8	F	SG20026710	NEGATIVE
PR	Quedas do Iguaçu	6	F	SG20026711	NEGATIVE
PR	Quedas do Iguaçu	6	F	SG20026712	NEGATIVE
PR	Quedas do Iguaçu	8	F	SG20026713	NEGATIVE
PR	Quedas do Iguaçu	7	F	SG20026714	NEGATIVE
PR	Quedas do Iguaçu	6	F	SG20026715	NEGATIVE
PR	Moreira Sales	15	F	SG20020870	NEGATIVE
PR	Moreira Sales	14	F	SG20020871	NEGATIVE
PR	Moreira Sales	14	F	SG20020872	NEGATIVE
PR	Moreira Sales	10	F	SG20020873	NEGATIVE
PR	Moreira Sales	14	F	SG20020874	NEGATIVE
PR	Moreira Sales	9	F	SG20020875	NEGATIVE
PR	Moreira Sales	9	F	SG20020876	NEGATIVE
PR	Moreira Sales	14	F	SG20020877	NEGATIVE
PR	Moreira Sales	18	F	SG20020878	NEGATIVE
PR	Moreira Sales	15	F	SG20020879	NEGATIVE
PR	Moreira Sales	15	F	SG20020880	NEGATIVE
PR	Moreira Sales	20	M	SG20020881	NEGATIVE
PR	Moreira Sales	20	F	SG20020882	NEGATIVE
PR	Moreira Sales	18	F	SG20020883	NEGATIVE
PR	Moreira Sales	10	F	SG20020884	NEGATIVE
PR	Moreira Sales	10	F	SG20020885	NEGATIVE
PR	Moreira Sales	10	F	SG20020886	NEGATIVE
PR	Moreira Sales	13	F	SG20020887	NEGATIVE
PR	Moreira Sales	20	M	SG20020888	NEGATIVE
PR	Moreira Sales	12	F	SG20020889	NEGATIVE
PR	Moreira Sales	15	F	SG20020890	NEGATIVE
PR	Moreira Sales	18	F	SG20020891	NEGATIVE
PR	Moreira Sales	18	M	SG20020892	NEGATIVE
PR	Moreira Sales	20	M	SG20020893	NEGATIVE
PR	Moreira Sales	20	M	SG20020894	NEGATIVE
PR	Moreira Sales	18	M	SG20020895	NEGATIVE
PR	Moreira Sales	11	F	SG20020896	NEGATIVE
PR	Moreira Sales	18	F	SG20020897	NEGATIVE
PR	Moreira Sales	10	M	SG20020898	NEGATIVE
PR	Moreira Sales	11	M	SG20020899	NEGATIVE
PR	Moreira Sales	16	M	SG20020900	NEGATIVE
PR	Moreira Sales	15	M	SG20020901	NEGATIVE
PR	Moreira Sales	15	M	SG20020902	NEGATIVE
PR	Moreira Sales	12	M	SG20020904	NEGATIVE
PR	Moreira Sales	12	M	SG20020905	NEGATIVE
PR	Moreira Sales	12	M	SG20020906	NEGATIVE
PR	Moreira Sales	14	M	SG20020907	NEGATIVE
PR	Moreira Sales	12	F	SG20020908	NEGATIVE
PR	Moreira Sales	10	F	SG20020909	NEGATIVE
PR	Moreira Sales	12	M	SG20020910	NEGATIVE
PR	Moreira Sales	13	M	SG20020911	NEGATIVE
PR	Moreira Sales	12	M	SG20020912	NEGATIVE
PR	Moreira Sales	12	M	SG20020913	NEGATIVE
PR	Moreira Sales	14	M	SG20020914	NEGATIVE
PR	Moreira Sales	14	F	SG20020915	NEGATIVE
PR	Moreira Sales	14	M	SG20020916	NEGATIVE
PR	Moreira Sales	16	M	SG20020917	NEGATIVE
PR	Moreira Sales	16	M	SG20020918	NEGATIVE
PR	Moreira Sales	12	F	SG20020919	NEGATIVE
PR	Moreira Sales	14	M	SG20020920	NEGATIVE
PR	Moreira Sales	13	F	SG20020921	NEGATIVE
PR	Moreira Sales	11	F	SG20020922	NEGATIVE
PR	Moreira Sales	11	M	SG20020923	NEGATIVE
PR	Moreira Sales	11	F	SG20020924	NEGATIVE
PR	Moreira Sales	6	F	SG20020925	NEGATIVE
PR	Moreira Sales	7	M	SG20020926	NEGATIVE
PR	Moreira Sales	11	M	SG20020927	NEGATIVE
PR	Moreira Sales	11	F	SG20020928	NEGATIVE
PR	Moreira Sales	11	F	SG20020929	NEGATIVE
PR	Moreira Sales	7	F	SG20020930	NEGATIVE
PR	Moreira Sales	7	M	SG20020931	NEGATIVE
PR	Moreira Sales	8	F	SG20020932	NEGATIVE
PR	Nova Londrina	8	M	SG20027636	NEGATIVE
PR	Nova Londrina	8	M	SG20027637	NEGATIVE
PR	Nova Londrina	8	F	SG20027638	NEGATIVE
PR	Nova Londrina	8	F	SG20027639	NEGATIVE
PR	Nova Londrina	8	M	SG20027640	NEGATIVE
PR	Nova Londrina	8	M	SG20027641	NEGATIVE
PR	Nova Londrina	8	M	SG20027642	NEGATIVE
PR	Nova Londrina	8	M	SG20027643	NEGATIVE
PR	Nova Londrina	8	M	SG20027644	NEGATIVE
PR	Nova Londrina	8	M	SG20027645	NEGATIVE
PR	Nova Londrina	8	F	SG20027646	NEGATIVE
PR	Nova Londrina	8	F	SG20027647	NEGATIVE
PR	Nova Londrina	8	F	SG20027648	NEGATIVE
PR	Nova Londrina	8	F	SG20027649	NEGATIVE
PR	Nova Londrina	8	F	SG20027650	NEGATIVE
PR	Nova Londrina	8	F	SG20027651	NEGATIVE
PR	Nova Londrina	8	M	SG20027652	NEGATIVE
PR	Nova Londrina	8	M	SG20027653	NEGATIVE
PR	Nova Londrina	8	M	SG20027654	NEGATIVE
PR	Nova Londrina	8	M	SG20027655	NEGATIVE
PR	Nova Londrina	8	M	SG20027656	NEGATIVE
PR	Nova Londrina	8	F	SG20027657	NEGATIVE
PR	Nova Londrina	8	M	SG20027658	NEGATIVE
PR	Nova Londrina	8	M	SG20027659	NEGATIVE
PR	Nova Londrina	8	F	SG20027660	NEGATIVE
PR	Nova Londrina	8	F	SG20027661	NEGATIVE
PR	Nova Londrina	8	F	SG20027662	NEGATIVE
PR	Nova Londrina	8	F	SG20027663	NEGATIVE
PR	Nova Londrina	8	F	SG20027664	NEGATIVE
PR	Nova Londrina	8	M	SG20027665	NEGATIVE
PR	Nova Londrina	8	M	SG20027666	NEGATIVE
PR	Nova Londrina	8	F	SG20027667	NEGATIVE
PR	Nova Londrina	8	F	SG20027668	NEGATIVE
PR	Nova Londrina	20	F	SG20027670	NEGATIVE
PR	Nova Londrina	20	F	SG20027671	NEGATIVE
PR	Nova Londrina	20	M	SG20027672	NEGATIVE
PR	Nova Londrina	20	M	SG20027673	NEGATIVE
PR	Nova Londrina	20	F	SG20027674	NEGATIVE
PR	Nova Londrina	20	F	SG20027675	NEGATIVE
PR	Nova Londrina	20	F	SG20027676	NEGATIVE
PR	Nova Londrina	20	F	SG20027677	NEGATIVE
PR	Nova Londrina	20	F	SG20027678	NEGATIVE
PR	Nova Londrina	20	F	SG20027679	NEGATIVE
PR	Nova Londrina	20	M	SG20027680	NEGATIVE
PR	Nova Londrina	20	F	SG20027681	NEGATIVE
PR	Nova Londrina	20	M	SG20027682	NEGATIVE
PR	Nova Londrina	20	M	SG20027683	NEGATIVE
PR	Nova Londrina	20	F	SG20027684	NEGATIVE
PR	Nova Londrina	20	F	SG20027685	NEGATIVE
PR	Nova Londrina	20	F	SG20027686	NEGATIVE
PR	Nova Londrina	20	F	SG20027687	NEGATIVE
PR	Nova Londrina	20	F	SG20027688	NEGATIVE
PR	Nova Londrina	20	F	SG20027689	NEGATIVE
PR	Nova Londrina	20	M	SG20027690	NEGATIVE
PR	Nova Londrina	20	M	SG20027691	NEGATIVE
PR	Nova Londrina	20	F	SG20027692	NEGATIVE
PR	Nova Londrina	20	F	SG20027693	NEGATIVE
PR	Nova Londrina	20	M	SG20027694	NEGATIVE
PR	Nova Londrina	20	M	SG20027695	NEGATIVE
PR	Nova Londrina	20	M	SG20027696	NEGATIVE
PR	Nova Londrina	20	M	SG20027697	NEGATIVE
PR	Nova Londrina	20	M	SG20027698	NEGATIVE
PR	Nova Londrina	20	F	SG20027699	NEGATIVE
PR	Nova Londrina	20	F	SG20027700	NEGATIVE
PR	Nova Londrina	20	F	SG20027701	NEGATIVE
PR	Nova Londrina	20	F	SG20027702	NEGATIVE
PR	Nova Londrina	20	F	SG20027703	NEGATIVE
PR	Nova Londrina	22	F	SG20043071	NEGATIVE
PR	Nova Londrina	22	F	SG20043072	NEGATIVE
PR	Nova Londrina	22	F	SG20043073	NEGATIVE
PR	Nova Londrina	22	F	SG20043074	NEGATIVE
PR	Nova Londrina	22	F	SG20043075	NEGATIVE
PR	Nova Londrina	22	F	SG20043076	NEGATIVE
PR	Nova Londrina	22	F	SG20043077	NEGATIVE
PR	Nova Londrina	22	F	SG20043078	NEGATIVE
PR	Nova Londrina	22	F	SG20043079	NEGATIVE
PR	Nova Londrina	22	F	SG20043080	NEGATIVE
PR	Nova Londrina	22	F	SG20043081	NEGATIVE
PR	Nova Londrina	22	F	SG20043082	NEGATIVE
PR	Nova Londrina	22	F	SG20043083	NEGATIVE
PR	Nova Londrina	22	F	SG20043084	NEGATIVE
PR	Nova Londrina	22	F	SG20043085	NEGATIVE
PR	Nova Londrina	22	F	SG20043086	NEGATIVE
PR	Nova Londrina	22	F	SG20043087	NEGATIVE
PR	Nova Londrina	22	F	SG20043088	NEGATIVE
PR	Nova Londrina	22	F	SG20043089	NEGATIVE
PR	Nova Londrina	22	F	SG20043090	NEGATIVE
PR	Nova Londrina	22	F	SG20043091	NEGATIVE
PR	Nova Londrina	22	M	SG20043092	NEGATIVE
PR	Nova Londrina	22	M	SG20043093	NEGATIVE
PR	Nova Londrina	22	M	SG20043094	NEGATIVE
PR	Nova Londrina	22	F	SG20043095	NEGATIVE
PR	Nova Londrina	22	F	SG20043096	NEGATIVE
PR	Nova Londrina	22	M	SG20043097	NEGATIVE
PR	Nova Londrina	22	M	SG20043098	NEGATIVE
PR	Nova Londrina	22	F	SG20043099	NEGATIVE
PR	Nova Londrina	22	F	SG20043100	NEGATIVE
PR	Nova Londrina	22	F	SG20043101	NEGATIVE
PR	Nova Londrina	22	F	SG20043102	NEGATIVE
PR	Nova Londrina	22	F	SG20043103	NEGATIVE
PR	Nova Londrina	22	F	SG20043104	NEGATIVE
PR	Cidade Gaúcha	12	F	SG20029914	NEGATIVE
PR	Cidade Gaúcha	12	F	SG20029915	NEGATIVE
PR	Cidade Gaúcha	12	F	SG20029916	NEGATIVE
PR	Cidade Gaúcha	12	M	SG20029917	NEGATIVE
PR	Cidade Gaúcha	9	M	SG20029918	NEGATIVE
PR	Cidade Gaúcha	10	M	SG20029919	NEGATIVE
PR	Cidade Gaúcha	10	M	SG20029920	NEGATIVE
PR	Cidade Gaúcha	11	F	SG20029921	NEGATIVE
PR	Cidade Gaúcha	12	F	SG20029922	NEGATIVE
PR	Cidade Gaúcha	11	F	SG20029923	NEGATIVE
PR	Cidade Gaúcha	10	F	SG20029924	NEGATIVE
PR	Cidade Gaúcha	10	M	SG20029925	NEGATIVE
PR	Cidade Gaúcha	10	M	SG20029926	NEGATIVE
PR	Cidade Gaúcha	10	F	SG20029927	NEGATIVE
PR	Cidade Gaúcha	10	F	SG20029928	NEGATIVE
PR	Cidade Gaúcha	10	M	SG20029929	NEGATIVE
PR	Cidade Gaúcha	10	M	SG20029930	NEGATIVE
PR	Cidade Gaúcha	10	F	SG20029931	NEGATIVE
PR	Cidade Gaúcha	10	F	SG20029932	NEGATIVE
PR	Cidade Gaúcha	10	F	SG20029933	NEGATIVE
PR	Cidade Gaúcha	11	M	SG20029934	NEGATIVE
PR	Cidade Gaúcha	10	M	SG20029935	NEGATIVE
PR	Cidade Gaúcha	10	M	SG20029936	NEGATIVE
PR	Cidade Gaúcha	8	M	SG20029937	NEGATIVE
PR	Cidade Gaúcha	9	F	SG20029938	NEGATIVE
PR	Cidade Gaúcha	9	M	SG20029939	NEGATIVE
PR	Cidade Gaúcha	9	F	SG20029940	NEGATIVE
PR	Cidade Gaúcha	9	F	SG20029941	NEGATIVE
PR	Cidade Gaúcha	10	F	SG20029942	NEGATIVE
PR	Cidade Gaúcha	10	M	SG20029943	NEGATIVE
PR	Cidade Gaúcha	10	F	SG20029944	NEGATIVE
PR	Cidade Gaúcha	10	F	SG20029945	NEGATIVE
PR	Cidade Gaúcha	10	F	SG20029946	NEGATIVE
PR	Quedas do Iguaçu	9	F	SG20026752	NEGATIVE
PR	Quedas do Iguaçu	9	M	SG20026753	NEGATIVE
PR	Quedas do Iguaçu	9	F	SG20026754	NEGATIVE
PR	Quedas do Iguaçu	9	F	SG20026755	NEGATIVE
PR	Quedas do Iguaçu	9	F	SG20026756	NEGATIVE
PR	Quedas do Iguaçu	9	M	SG20026757	NEGATIVE
PR	Quedas do Iguaçu	9	F	SG20026758	NEGATIVE
PR	Quedas do Iguaçu	9	F	SG20026759	NEGATIVE
PR	Quedas do Iguaçu	9	F	SG20026760	NEGATIVE
PR	Quedas do Iguaçu	9	F	SG20026761	NEGATIVE
PR	Quedas do Iguaçu	9	F	SG20026762	NEGATIVE
PR	Quedas do Iguaçu	9	F	SG20026763	NEGATIVE
PR	Quedas do Iguaçu	9	F	SG20026764	NEGATIVE
PR	Quedas do Iguaçu	9	F	SG20026765	NEGATIVE
PR	Quedas do Iguaçu	9	F	SG20026766	NEGATIVE
PR	Quedas do Iguaçu	9	F	SG20026767	NEGATIVE
PR	Quedas do Iguaçu	9	F	SG20026768	NEGATIVE
PR	Quedas do Iguaçu	9	F	SG20026769	NEGATIVE
PR	Quedas do Iguaçu	9	F	SG20026770	NEGATIVE
PR	Quedas do Iguaçu	9	F	SG20026771	NEGATIVE
PR	Quedas do Iguaçu	9	F	SG20026772	NEGATIVE
PR	Quedas do Iguaçu	9	F	SG20026773	NEGATIVE
PR	Quedas do Iguaçu	9	F	SG20026774	NEGATIVE
PR	Quedas do Iguaçu	9	F	SG20026775	NEGATIVE
PR	Quedas do Iguaçu	9	F	SG20026776	NEGATIVE
PR	Quedas do Iguaçu	9	F	SG20026777	NEGATIVE
PR	Quedas do Iguaçu	9	F	SG20026778	NEGATIVE
PR	Quedas do Iguaçu	9	M	SG20026779	NEGATIVE
PR	Quedas do Iguaçu	9	M	SG20026780	NEGATIVE
PR	Quedas do Iguaçu	9	M	SG20026781	NEGATIVE
PR	Quedas do Iguaçu	9	F	SG20026782	NEGATIVE
PR	Quedas do Iguaçu	9	M	SG20026783	NEGATIVE
PR	Quedas do Iguaçu	9	F	SG20026784	NEGATIVE
PR	Cidade Gaúcha	9	M	SG20029948	NEGATIVE
PR	Cidade Gaúcha	9	M	SG20029949	NEGATIVE
PR	Cidade Gaúcha	9	F	SG20029950	NEGATIVE
PR	Cidade Gaúcha	9	F	SG20029951	NEGATIVE
PR	Cidade Gaúcha	9	F	SG20029952	NEGATIVE
PR	Cidade Gaúcha	9	F	SG20029953	NEGATIVE
PR	Cidade Gaúcha	9	F	SG20029954	NEGATIVE
PR	Cidade Gaúcha	9	F	SG20029955	NEGATIVE
PR	Cidade Gaúcha	9	M	SG20029956	NEGATIVE
PR	Cidade Gaúcha	9	M	SG20029957	NEGATIVE
PR	Cidade Gaúcha	9	M	SG20029958	NEGATIVE
PR	Cidade Gaúcha	9	F	SG20029959	NEGATIVE
PR	Cidade Gaúcha	9	F	SG20029960	NEGATIVE
PR	Cidade Gaúcha	9	M	SG20029961	NEGATIVE
PR	Cidade Gaúcha	9	F	SG20029962	NEGATIVE
PR	Cidade Gaúcha	9	F	SG20029963	NEGATIVE
PR	Cidade Gaúcha	9	F	SG20029964	NEGATIVE
PR	Cidade Gaúcha	9	F	SG20029965	NEGATIVE
PR	Cidade Gaúcha	9	F	SG20029966	NEGATIVE
PR	Cidade Gaúcha	9	M	SG20029967	NEGATIVE
PR	Cidade Gaúcha	9	M	SG20029968	NEGATIVE
PR	Cidade Gaúcha	9	F	SG20029969	NEGATIVE
PR	Cidade Gaúcha	9	F	SG20029970	NEGATIVE
PR	Cidade Gaúcha	9	F	SG20029971	NEGATIVE
PR	Cidade Gaúcha	9	F	SG20029972	NEGATIVE
PR	Cidade Gaúcha	9	F	SG20029973	NEGATIVE
PR	Cidade Gaúcha	9	F	SG20029974	NEGATIVE
[truncated: 7,436 more rows]
